# Supplementary material for: Patient education for chronic musculoskeletal pain: a scoping review of recommendations, effectiveness, and educational content
Source: Chiropr Man Therap. 2026 Jan 2;34:3. doi: 10.1186/s12998-025-00614-y (PMC12865995; doi:10.1186/s12998-025-00614-y)
Supplement: Supplementary file 3 — Supplementary Material 3 [file 12998_2025_614_MOESM3_ESM.xlsx]

## Sheet: Ark1
Data extraction of Systematic and Scoping Reviews
First Author and Year	Title	Study Design	Study objective	Search or study period (from month, year to month, year)	Population - condition	Methodological Concerns Consider the following for Systematic Reviews: Explicit statement that the review methods were established prior to the conduct of the review; searched at least 2 databases; searched study registries and grey literature; review authors performed study selection and data extraction in duplicate; used a satisfactory technique for assessing the risk of bias (RoB); provided a …	Number of studies	Total number of participants	Countries /regions included studies	Education approach	How is the educational approach defined in the search?	Delivery Mode	Dose	Individualisation	Is patient education add-on to other intervention?	Comparison	Authors' summary of results or study conclusions	Reported strength or certainty of evidence	Sensitivity results.	Supported educational themes / messages	Other results regarding education content from scoping reviews
Adenis, 2023	Clarification of the 'pain neuroscience education' concept in the management of patients with persistent low back pain: A scoping review	Scoping review	To map the literature on PNE for PLBP, clarify the PNE concept, and identify its key characteristics.	Until September 2020	LBP	No serious concerns No search in registries or for gray lit. Data extraction not done in duplicate (only first 10)	n = 64	NA	Not reported	Pain Neuroscience Education	To designate PNE, the keywords were pain neuroscience education, therapeutic neuroscience education, pain biology education, pain physiology education, and pain neurophysiology education.	Mixed	Not reported	Yes, some: Many researchers also recommend that educational content should be individualized. For example, several researchers argue that this content should take the patient’s concerns into account . According to the researchers, the content must take account of their signs and symptoms, beliefs, experiences, motivation to change, and/or intellectual abilities.	Mixed	NA	Understanding that PNE can be an overall approach to care and that it cannot be applied without considering the corresponding theoretical model and educational skills will help clinicians to define their learning priorities and thus to implement PNE. Lastly, our review should prompts researchers publishing in this field to clarify what they mean by PNE, so that the reader can be confident that a …	NA	NA	Messages Summary: Pain is not an indicator of a tissue’s health status; Pain is a protective output of a brain neurotag based on nociceptive inputs and perceived threats; Active coping and biopsychosocial evidence-based treatment promote desensitization and recovery; Pain reconceptualization can enhance descending inhibitory pathways: education is therapy; Pain is produced alongside other outputs…	Messages can be presented with metaphors, examples, and stories Pictures, graphs, diagrams, vidoes, photos can be used
Bülow, 2021	Effectiveness of Pain Neurophysiology Education on Musculoskeletal Pain: A Systematic Review and Meta-Analysis.	Systematic Review and Metaanalysis of RCTs.	To systematically, investigate the effectiveness and safety of PNE on pain intensity, disability and psychological distress at post-intervention and long-term follow-up in MSKP. MSKP = musculoskeletal pain	Until July 2019	Chronic MSK pain - mixed	No serious concerns No list of excluded studies	n = 18	634 individuals with acute MSKP and 951 individuals with chronic MSKP	Not reported	Pain Neuroscience Education	PNE or modalities described as such	Mixed	Min: 1 booklet; 5 minutes. Max: 6 x 45 min	Mixed	Mixed	Any type of control	Chronic MSKP: The effects of PNE were statistically significant, corresponding to a moderate size, on pain intensity and psychological distress at both time points. On disability, however, the effects were non-significantly in favor of PNE with small to moderate effect sizes The overall quality of evidence was low, in support of PNE having a small to moderate effect on pain intensity, disability,…	Low for all outcomes	Secondly, the analysis discovered a tendency toward larger effects of PNE in RCTs having some concern or high risk of bias. Thirdly, stratifying on area of pain; there was a tendency towards a larger effect of PNE on spinal pain compared to extremity pain.	NA	NA
Cuenca-Martinez, 2023	Pain neuroscience education in patients with chronic musculoskeletal pain: an umbrella review.	Systematic review of RCTs - no metaanalysis	To assess and synthetize the previous systematic reviews in the field of PNE for patients with CMP (chronic musculoskeletal pain), critically evaluate the published literature in order to elucidate the controversies and determine the effectiveness of PNE in this population	1950 - November 2022	Chronic MSK pain - mixed Spinal pain OA	No serious concerns No search in registries or for gray lit. No list of excluded studies	n = 16 SRs, covering 108 trials for MSK; 23 spinal pain; 4 OA; 12 fibromyalgia	NA	Not reported	Pain Neuroscience Education	The intervention should have been composed of planned and structured sessions where patients were educated about the basic neurophysiology of pain, trying to reconceptualize their experience so that it would be considered less threatening. Interventions based on psychological treatment or cognitive behavioral therapy were excluded	NA	Not reported	Undefined	Mixed	Any type of control (manual therapy (MT), exercise, usual treatment, biomedical/anatomical education, dry needling (DN), self-management techniques.)	The addition PNE-based intervention to other treatments leads to greater clinical improvements than alone interventions based on physical therapy or exercise modalities, especially in the reduction of the influence of psychosocial variables. However, the effectiveness of PNE in isolation did not show statistically significant improvements overall in terms of pain intensity, disability levels or p…	All reviews scored as “critically low” quality. Evidence was scored very low to low in most reviews assessing strength	NA	NA	Conclusion " In general terms, it seems that the addition of the PNE-based intervention to other treatments, mostly exercise-based interventions although we might refer to it in terms of a multimodal approach, leads to greater clinical improvements than the multimodal approach alone. We have found this especially in the reduction of the influence of psychosocial variables. However, it seems that …
Furlong, 2022	Patient education materials for non-specific low back pain and sciatica: A systematic review and meta-analysis	Systematic Review and Metaanalysis of RCTs	To provide up-to-date evidence on the effectiveness of these materials on immediate process outcomes such as knowledge, attitudes, and fear-avoidance beliefs; clinical outcomes such as pain and physical disability; and health system outcomes such as healthcare utilization and cost effectiveness in patients with acute and chronic non-specific LBP or sciatica	Until March 24, 2022	LBP or sciatica	No serious concerns No list of excluded studies	n = 27 (15 chronic LBP)	NA	US, UK, Spain, Sweden, Thailand, Australia, Croatia, Finland, Germany, Iran, the Netherlands, New Zealand, Denmark, Norway	Other: Patient Education Material (Booklets, websites, apps)	PEM are intended to transfer accurate knowledge about diagnosis, prognosis, and ways to manage pain and aid recovery in order to correct false/unhelpful beliefs, reassure patients about prognosis, and manage their expectations of recovery	Mixed	Not reported	No	Mixed	Usual care Other: Pilates, Yoga, exercise, stretching, proprioceptive neuromuscular facilitation, massage, walking, chiropractic manipulation, and cognitive behavioral therapy.	Compared to usual care for chronic LBP, PEMs were associated with improved pain intensity, global improvement ratings, and pain self-efficacy across all time periods, and quality of life from short to mediumterm with variable levels of very low to moderate evidence. At medium-term, PEMs decreased disability but showed no impact at any other time measurement. The effect of PEMs on fearavoidance be…	GRADE: Self-efficacy: Very low Pain: Low to Moderate Disability: Moderate Quality of Life: Moderate Global improvement: Very low 10 studies had high risk of bias, 8 had moderate risk and 9 had low risk of bias.	"Primary analyses included all studies, but we excluded studies judged to be at high risk of bias due to concerns about the randomization process in a sensitivity analysis to determine if these studies influenced the results. Removing studies due to concerns did not alter results"	NA	Conclusion: "providing PEMs is better than doing nothing. Given their low cost and relative ease of provision, PEMs appear preferable to usual care, although the quality of evidence is fairly low.
Goff, 2021	Patient education improves pain and function in people with knee osteoarthritis with better effects when combined with exercise therapy: a systematic review.	Systematic Review of RCTs - no metaanalysis	Is patient education effective as a standalone intervention or combined with other interventions for people with knee osteoarthritis?	Until April 2020	OA knee	No serious concerns	n = 29	n = 4,107	Not reported.	Undefined	NA	Mixed	From 1 x 1 hour to 18 phone calls or 10 x 45 min sessions	Yes, some. Not further described	Mixed	Any non-pharmacological intervention	Exercise therapy produced statistically superior and clinically important improvements in pain compared with patient education alone, and combining patient education with exercise therapy resulted in statistically superior and clinically important short-term improvements in function compared with education alone. It is therefore recommended that patient education should be provided in combination…	GRADE: "Low to very low certainty evidence"	There were five instances where performing a sensitivity analysis for alternate options would have changed outcome or size of effect (appendix 3). Checked appendix: No formal sensitivity analyses performed	Patient education should not be provided as a standalone treatment and should be combined with exercise therapy to provide statistically superior and clinically important short-term improvements in function compared with education alone.	NA.
Goff, 2022	Knee Osteoarthritis Education Interventions in Published Trials Are Typically Unclear, Not Comprehensive Enough, and Lack Robust Development: Ancillary Analysis of a Systematic Review.	Other: Ancillary Analysis of a Systematic Review	To summarize the content, development, and delivery of education interventions in clinical trials for people with knee osteoarthritis (OA). The secondary aims were to summarize differences in content, development, or delivery when patient education is provided as an intervention or a control condition within trials.	Until April 2020	OA knee	No serious concerns No search in registries or for gray litterature	n = 30	n = 38 (unique education interventions)	Not reported	Undefined	NA	Mixed	0-55 sessions	Mixed	Mixed	NA (in the systematic review the comparison was all non-pharmalogical interventions)	Education interventions for knee described in published clinical trials lack comprehensiveness, accuracy, and clarity. Most interventions fail to identify learning objectives and are not based on theory, previous research, or codesign principles.	NA	NA	Education interventions for knee OA described in published clinical trials lack comprehensiveness, accuracy, and clarity.	Deviation from protocol: "omitting the planned analysis to determine the effectiveness and association of education topics on patient outcomes due to widespread, incomplete trial reportin"
Gomes, 2024	Minimal Intervention of Patient Education for Low Back Pain: A Systematic Review With Meta-analysis.	Systematic Review and Metaanalysis of RCTs.	To ex-plore (1) if minimal intervention of patient education (MIPE) was more effective thanno intervention for reducing disability and pain in patients with LBP, and (2) if MIPE was noninferior than other interventions for reducing disability and pain in patients with LBP. The secondary aim was to explore if variability in treatment effect was explained by type, content, or health professional pr…	Inception to June 2020	LBP (of any duration)	No serious concerns No search in registries or for gray lit	n = 21	NA	Not reported	Patient education (minimal intervention)	A single session of individual patient education: any advice or information (ie, verbal, written, audiovisual or web-based) given by a health care professional to improve patients’ understanding of their back problems and what they should do about them	Mixed	One session	Undefined	Undefined	Any type of control (usual care, exercise, ptt edu > 1 session, passive interventions)	Our narrative synthesis suggested that there were no differences between MIPE and no intervention. MIPE may have slightly inferior effects on shortterm disability and pain intensity compared with other interventions. After this period, differences do not seem to last.	GRADE: Moderate evidence on disability (for CLBP) and low evidence on pain intensity (CLBP) at short-term vs. other interventions.	Estimates were slightly larger when removing trials with high risk of bias and differences between MIPE and other interventions were no longer significant	Clinicians should consider using additional/other treatments such as exercise or higher dosages of tailored patient education, especially with patients who have chronic symptoms.	NA.
Hainan, 2016	Does structured patient education improve the recovery and clinical outcomes of patients with neck pain? A systematic review from the Ontario Protocol for Traffic Injury Management (OPTIMa) Collaboration.	Systematic Review of RCTs - no metaanalysis	To update the findings of the NPTF (TheBone and Joint Decade 2000 to 2010 Task Force on Neck Pain and Its Associated Disorders) and evaluate the effectiveness of structured patient education interventions compared with other interventions, placebo/sham interventions, or no intervention in improving self-rated recovery, functional recovery (eg, return to activities, work, or school), or clinical o…	January 2000 - November 2012	Neck pain	RoB not accounted for in interpretation No assessment of publication bias No search for grey litterature or in registries Data extraction not done in duplicate (checked by second reviewer)	n = 7 reported in 6 articles	n = 7,022	Denmark, Australia, US, UK	Two studies investigated the effectiveness of structured education for NAD and five focused on structured education for those with WAD [46–48,50] (Table 4). Of the seven RCTs, four used written information alone to educate patients (4/7) [45–47,49] and four used oral advice with written material provided to cover the main points of the session (4/7) [47,48,50]. Of these, one study compared writte…	Patient education has been defined as a process of enabling individuals to make informed decisions about their personal health-related behavior. For the purpose of this review, we considered a patient education intervention to be a structured, standardized, and condition-specific intervention. We investigated structured education strategies that were delivered through pamphlets, books, videos, ne…	Mixed	Oral advice 1-h, written materials (Few details reported about patient education)	Undefined	Mixed	Other interventions, placebo/sham interventions, or no intervention	We conclude that a self-management program (SMP) based on an educational booklet may be as effective as multimodal physical therapy (MPT) for patients with persistent WAD. Evidence from one RCT indicates that a mailed ‘‘Self_x0002_Care Book’’ is less effective than a course of massage ther_x0002_apy in improving disability, bothersomeness, and self-rated improvement for patients with persistent n…	"Overall, the methodological quality of the scientifically admissible studies was good" according to authors of review	NA.	We recommend that content and delivery strategies for future educational interventions should be guided by well-founded theory-based conceptual frameworks of effective health education. Furthermore, in developing patient education interventions, attention should be paid to those health educational delivery strategies that are shown to be efficacious	NA.
Ho, 2022	Psychological interventions for chronic, non-specific low back pain: systematic review with network meta-analysis	Network analysis of RCTs	In this systematic review, we used a network meta_x0002_analysis design (NMA) to investigate the comparative effectiveness of different types of psychological interventions for improving physical function, pain intensity, fear avoidance, health related quality of life, and intervention compliance in people with chronic, non-specific LBP. We also investigated the comparative safety of psychologica…	Inception to January 31, 2021	LBP	No serious concerns	n = 97	n = 13,136	Not reported.	Pain education	Psychological approaches focused on improving understanding and knowledge about pain (eg, a biomechanical explanation of LBP), but are clearly focused on the reconceptualisation of beliefs about the pain experience	Mixed	Not reported	Undefined.	Mixed	Physiotherapy	Compared with physiotherapy care alone (mainly structured exercise), psychological interventions are most effective for people with chronic, non-specific LBP when they are delivered in conjunction with physiotherapy care. Although the clinical effectiveness of psychological interventions diminish over time, the most sustainable effects of treatment for physical function and fear avoidance are ach…	Findings based on low to high quality evidence. For physical function, of 61 unique studies included in the NMA, 58 were judged as having some concerns and three were judged as having high risk of bias. For pain intensity, of 66 unique studies, 62 were judged as having some concerns and four were judged as having high risk of bias. For fear avoidance, of 30 unique studies included, 29 studies wer…	Inconsistency was detected at short term and midterm follow-up for physical function, and short term follow-up for pain intensity, and were resolved through sensitivity analyses: Physical function - effects of treatment (pain education + physiotherapy) were large and clinically important	NA	NA.
Isaji 2025	Psychological intervention for knee osteoarthritis: a systematic review and meta-analysis	Systematic review and meta-analysis of RCTs.	To evaluate the effectiveness of psychological interventions compared to standard rehabilitation in patients with knee osteoarthritis (OA).	To September 2023	Knee OA	No pre-registration.	n = 20 in effectiveness evaluaiton n = 26 qualitative assessment	n= 3,138	not reported	Mixed	Various psychological interventions, including cognitive beha_x0002_vioral therapy (CBT), pain coping skills training (PCST), counseling, education, digital interventions, healthcare applications, wearable devices, mindfulness, mentalization-based therapy, dialectical behavior therapy, teaching and learning, electromyographic (EMG) biofeedback, hypnosis, and video-based interventions.	Any	Not reported	Not reported	Mixed	Medical care without rehabilitation or rehabilitation without psychological intervention, including placebo controls	There was a moderate improvement effect on self-efficacy, a slight improvement effect on pain and impairment and no intervention effect on catastrophic thinking. Study quality was generally low to very low, with a high risk of bias	The overall risk of bias for the outcomes reported across all studies was deemed high	None	NA	NA
Jones, 2021	Advice and education provide small short-term improvements in pain and disability in people with non-specific spinal pain: a systematic review	Systematic Review of RCTs - no metaanalysis	To evaluate the effectiveness of advice/ education in reducing pain and disability for patients with non-specific spinal pain. It also aimed to investigate potential effect modifiers such as patient characteristics (chronicity), study characteristics (risk of bias) and intervention characteristics (type of advice, intensity of treatment by time and mode of delivery). 1. What is the effect of advi…	Inception to September 25, 2020.	Spinal pain	No serious concerns No search in registries or for gray litterature	n = 26, reported in 27 articles	n = 7006	Turkey, Spain, Germany, Nigeria, Netherlands, Brazil, US, Australia, Norway, China, New Zealand, UK, Portugal, Finland, Australia and New Zealand	Advice	"Advice was defined as any advice, education or information given by a healthcare professional to improve a patient’s understanding of pain or appropriate management. This included advice about being physically active, advice about how to self-manage spinal pain, reassurance about the good prognosis and self-limiting nature of spinal pain, and pain management education. "	Mixed	No of sessions varied from 1 to 12, treatment intensity from 10 to 480 minutes. 14 of the 26 trials were deemed "high intensity" interventions.	Undefined	Mixed	Any type of control (placebo/sham advice, no advice (eg, waitlist control) or an active treatment that was common to the advice arm)	This review found low-to-moderate quality evidence that advice may have a small effect on pain and disability in the short term compared with sham/placebo advice or no advice. In conclusion, these results provided evidence that advice provides a short-term benefit for non-specific spinal pain, but the effect is likely to be small and insufficient as the sole treatment in situations where more pai…	18/27 of the included trials were assessed as being at low risk of bias (>6 on the PEDro scale). There was low-quality evidence that advice had a small effect on pain and moderate-quality evidence that advice had a small effect on disability	NA	NA	NA.
Kroon, 2014	Self-management education programmes for osteoarthritis	Systematic Review and Metaanalysis of RCTs	To assess the effectiveness of self-management education programmes for people with osteoarthritis	Until January 2013. MEDLINE and EMBASE searches were limited to 2005 - 2013 and 2010 - 2013, respectively	OA (mixed). Predominant location = knee	No serious concerns.	n = 29 RCTs	n = 6,753	US (17 studies, 58.6%); UK (four studies, 13.8%),The Netherlands (three studies, 10.3%), and Australia (two studies, 6.9%). Single studies were performed in Spain, Sweden and HongKong (China).	Self-management Education.	Structured self‐management education programmes that were judged as being primarily educational and that addressed self‐management of OA, arthritis in general or living with chronic disease.	Mixed	The total duration of the programmes ranged from four weeks to 12 months, although most programmes lasted six weeks. The frequency of sessions ranged from four per week to one per month, and most programmes were delivered on a weekly basis.	Mixed	Mixed (co-interventions were considered, provided the comparison group received the same co-intervention).	Information only, no treatment, usual care, waiting list control, or alternative interventions not considered self-management education programmes.	Compared with attention control, evidence of low to moderate quality indicated that self-management education programmes may not result in significant benefit at 12 months. A small difference in pain favoured self management education programmes (low-quality evidence, and no between-group differences were observed for any of the other measured main outcomes. Compared with usual care, moderate-qua…	Overall: low to moderate evidence (GRADE).	The results of the sensitivity analysis were robust to excluding trials that did not randomly allocate participants (results not shown). No trials were judged to be at high risk of bias for treatment allocation concealment.	NA	NA
Lepri, 2023	Effectiveness of Pain Neuroscience Education in Patients with Chronic Musculoskeletal Pain and Central Sensitization: A Systematic Review.	Systematic Review of RCTs - no metaanalysis	To collect the available evidence concerning the effectiveness of PNE, specifically in individuals suffering from chronic MSK pain and CS, on clinically relevant outcomes and to provide recommendations for clinicians and upcoming research.	Until October 2022	Chronic MSK pain - mixed (with Central Sensitization)	No search in registries or for gray lit RoB of included studies not considered in interpretation	n = 15	n=1085	Spain, Turkey, USA, Belgium, Portugal, Iran, UK	Pain Neuroscience Education	PNE is aimed at reconceptualizing pain perceptions, beliefs, and illness or avoidance behaviors through educational sessions such as one-to-one or collective oral sessions, phone calls, or written materials (booklets or email)	Mixed	1 x 20-25 minutes to 15 x 40 minutes	Mixed	Mixed	Any type of control	Overall, PNE seems to be effective both as a single intervention and more effective if proposed in a multidisciplinary program. Furthermore, only in two studies was PNE not significantly superior to controls on all outcome measures. However, since most of the follow-ups were established in the short- or medium-term with few studies addressing long-term follow-ups, it is still unclear if such prom…	"The risk of bias in most of the studies was low," But some RoB in all studies	NA	NA	Overall, PNE effectively improves pain, disability, and psychosocial factors in patients with persistent MSK pain and CS. In particular, the one-to-one modality with medium- or long-term sessions with reinforcements (brochures and comprehension exercises) seems to be more effective than remote sessions (telephone and computer) or content-only reading.
Lesmond, 2024	Neurophysiological pain education for patients with symptomatic knee osteoarthritis: A systematic review and meta-analysis	Systematic review and Metaanalysis of RCTs	To examine the efficacy of neurophysiological pain education in patients with symptomatic knee osteoarthritis considering pain-related variables.	Inception to Nov 2022	Chronic knee pain	Study selection not in duplicate	n = 7	n = 870	Not reported.	Pain Neurosciende Education	Neurophysiological pain education concentrates on enhancing the patient's understanding of pain, the nervous system, and the various influences that affect pain perception. Its goal is to reshape the patient's perspective on pain by imparting the understanding that experiencing pain frequently involves hypersensitivity of the nervous system rather than solely tissue damage	Mixed	1 x 30 min to 10 x 45 min	Mixed	Mixed	No intervention, standard treatment, usual care, interventions without neurophysiological pain education, placebo, or control;	Results suggest that neurophysiological pain education interventions isolated or combined are effective in reducing pain and catastrophization in patients with symptomatic knee osteoarthritis.	1 low RoB study, 2 high risk, rest some concerns. No GRADE	The sensitivity analysis showed similar results that make the conclusion more solid	NA	NA
Lin, 2024	Pain neuroscience education for reducing pain and kinesiophobia in patients with chronic neck pain: A systematic review and meta-analysis of randomized controlled trials	Systematic review and Metaanalysis of RCTs	To summarize evidence from existing RCTs to evaluate whether PNE could relieve pain and kinesiophobia in the population with CNP.	Until Feb 2023	Neck pain	No serious concerns RoB of included studies not considered in the interpretation (but sensitivity performed using leave-one-out meta-analysis)	n = 7	n = 479	Portugal, Iran, Spain, Belgium	Pain Neuroscience Education	PNE involves patient education by providing information on how nociception and other sensory stimuli are transmitted and processed by the nervous system, the role of the brain and nervous system in pain perception, and how emotions, thoughts and behaviour can influence pain. The aim of PNE may go beyond simply describing pain processing. While understanding pain processing mechanisms is an import…	Mixed	3 x 30 min to 1 x 1h + 5 x 30-45 min	Undefined	Mixed	Any type of control	PNE effectively reduced pain intensity and kinesiophobia in patients with CNP. A longer PNE time leads to greater pain reduction and is more effective in adults than in adolescents.	RoB: 2 had low risk, 5 had some risk of bias. No GRADE	Consistently significant effect of PNE on pain reduction and kinesiophobia. Increased intervention duration of PNE contributed to greater pain reduction	NA	NA.
Louw, 2016	The efficacy of pain neuroscience education on musculoskeletal pain: A systematic review of the literature.	Systematic Review of RCTs - no metaanalysis	To update and explore the efficacy of PNE as a treatment approach for people suffering MSK pain.	2002 - August 2015	Chronic MSK pain - mixed	No pre-registered protocol Data extraction not done in duplicate Methodological quality of the design and reporting of each study was assessed against the PEDro scale	n = 13	n = 734	Not reported	Pain Neuroscience Education	PNE aims to explain to patients the biological and physiological processes involved in a pain experience and, more importantly, defocus the issues associated with the anatomical structures	Mixed	Booklet; 30 min-4 hours/session; 1 session-16 sessions	Yes, some	Mixed	Any type of control	The results of this updated systematic review of PNE for MSK pain provide supporting evidence for PNE improving pain ratings, pain knowledge, disability, pain catastrophization, fear-avoidance, attitudes and behaviors regarding pain, physical movement, and healthcare utilization. These positive results need, however, to be considered in lieu of the heterogeneous nature of the studies included in …	All the studies scored a 6/10 or higher on the PEDro scale demonstrating good methodological quality	NA	NA	NA.
Ma, 2023	A systematic review and meta-analysis of pain neuroscience education for chronic low back pain: short-term outcomes of pain and disability.	Systematic Review and Metaanalysis of RCTs	To investigate the effect of PNE alone and in combination with physical therapy or exercise for chronic LBP. A second aim was to examine the dose effect of PNE intervention on improving chronic LBP.	Inception to June 3, 2023	LBP	Surpringsingly few records identified No grey litterature RoB in included studies not considered in interpretation or sensitivity analyses	n = 16	n = 1078	Not reported.	Pain Neuroscience Education	Interventions were eligible if studies included the PNE program, which aimed to explain to the patients the neurophysiology of pain and maladaptive perception,	Mixed	1 x 5 minutes to 15 x 30 minutes across two to twelve weeks, and the number of PNE sessions varied from once during a whole intervention period to twice weekly for eight weeks.	Undefined	Undefined	Any type of control	This review found that adding PNE to treatment programs revealed significant changes in short-term pain intensity, disability, kinesiophobia, and pain catastrophizing in patients with chronic LBP. The improvements in pain catastrophizing exceeded the minimal clinically important changes when patients received PNE plus exercise. Subgroup analysis based on different PNE strategies revealed that PNE…	Most studies were considered to be at unclear or high risk regarding performance bias. One trial was at a high risk of detection bias, and two were at unclear risk . Other bias was found in one trial. No GRADE	Longer sessions, more sessions, more weeks more effective; groups tended to be more effective than one-on-one	NA	NA.
Martinez-Calderon, 2023	A Call for Improving Research on Pain Neuroscience Education and Chronic Pain: An Overview of Systematic Reviews	Systematic Review and Metaanalysis of RCTs.	To summarize the evidence of the effects of pain neuroscience education delivered alone or combined with other interventions for chronic pain.	Inception to November 14, 2022	Chronic pain (primarily LBP, spinal pain and fibromyalgia)	Study selection not done in duplicate Data extraction not in duplicate	n = 8	NA	Not reported	Pain Neuroscience Education	An umbrella of different titles/forms has been used to describe pain neuroscience education: biopsychosocial pain education, pain neurophysiology education, pain science education, or therapeutic neuroscience education. All were considered in this overview. Pain neuroscience educationis a cognitive and education-based intervention that uses variousstrategies such as analogies or metaphors that ca…	Mixed	PNE alone to PNE combined with other interventions (no number of sessions/minutes reported)	Mixed	Mixed	Any type of control	Based on the available evidence from SRs with meta-analysis, it is impossible to make robust clinical recommendations owing to methodological and clinical concerns	The SRs (n = 8/8, 100%) were judged to have a critically low quality. High risk of bias in all SRs included	NA	It is impossible to make clear clinical recommendations for delivering pain neuroscience education based on current meta-analyses. Action is needed to increase and improve the quality of SRs in the field of pain neuroscience education	NA.
Migliorini 2025	Impact of education in patients undergoing physiotherapy for lower back pain: a level I systematic review and meta‑analysis	Systematic review and meta-analysis of RCTs.	To investigate the efficacy of education in patients undergoing physiotherapy for chronic LBP. The outcomes of interest were to assess whether additional patient education was associated with improving pain and disability.	To October 2024	Chronic LBP.	No pre-registration. No search in grey litterature. No investegation of publication bias. Limited information on included studies; unclear if effects of patient education can be isolated in all included RCTs.	n = 16 (in meta-analysis of patient education)	n = 2421 (in meta-analysis on patient education)	not reported	Mixed	Modalities primarily focused on patients’ education (e.g. Back School), which tries to give patients basic knowledge about LBP (e.g. epidemiology, risk factors, development, disorders, therapy).	Not reported.	Not reported.	Not reported.	Yes	Physiotherapy (exercises, manual therapy)	Fourteen RCTs compared education versus non-education in pain scores with no difference between groups. Seven RCTs compared education versus non-education in RMQ with no difference between groups. The main findings of the present study show that education did not improve pain and disability in patients who undergo physiotherapy for chronic LBP	In summary, the risk of bias graph indicates a good quality methodological assessment of RCTs No GRADE assessment	None	NA	NA
Mullins, 2022	Pre-Outpatient Group Education and Assessment in Chronic Pain: A Systematic Review	Systematic Review of RCTs - no metaanalysis	To examine the existing literature on pre-outpatient interventions in chronic pain.	Inception to August 2020	Chronic MSK pain - mixed	No pre-registered protocol No search strategy available Data extraction not done in dublicate (not reported explicitly)	n = 4	n = 979	Not reported	Mixed	NA	Mixed	From a single 3-hour session to 80-hours of combined education sessions.	Yes, some.	Mixed	Other: Waiting list; Individual assessment by multidisciplinary team for 1 hour; no control.	For patient outcome measures, we found inconclusive evidence that a pre-outpatient group intervention improves pain intensity, pain-related interference and psychological distress. There is very low quality evidence of improved pain self-efficacy, low quality evidence of high satisfaction levels, very low quality evidence of improved use of pain management strategies. The other patient outcome do…	GRADE: Pain intensity: Inconclusive Pain-related interference: Inconclusive Psychological distress: Inconclusive. Pain self-efficacy: Very low.	NA.	NA	NA.
Nunez-Cortes, 2023	The optimal dose of pain neuroscience education added to an exercise programme for patients with chronic spinal pain: A systematic review and dose-response meta-analysis.	Systematic review and Metaanalysis of RCTs	To determine the dose–response association between the dose of PNE (ie, total minutes of PNE) added to an exercise programme and improvements in pain intensity and disability in patients with CSP. The secondary objective was to assess the effects of PNE on pain intensity, disability, quality of life (QoL), pressure pain thresholds (PPTs), and central sensitization inventory (CSI) compared with co…	Inception to April 19, 2023.	Spinal pain	No serious concerns No grey literature No list of excluded studies	n = 26	n = 1852	Portugal, USA, Spain, Iran, Turkey, Nigeria, Saudi Arabia, Korea, Belgium, Australia, Switzerland	Pain Neuroscience Education	PNE aims to explain patients the neurophysiological mechanisms underlying their painful experience, as well as the multidimensional nature of pain, and translate this knowledge about pain into an adaptive behavioural change.46 Thus, the main goal of PNE is to reconceptualise beliefs about pain to reduce the perception of threat and improve in turn the patient's perception of pain or disability,44…	Mixed	40 to 640 minutes across 2 to 16 sessions	Mixed	Mixed	Any type of control	A dose of 200 and 150 minutes of PNE was estimated to exceed the MCID (minimum clinically important diffence) described in the literature for pain intensity and disability in patients with chronic pain, respectively. However, the pooled mean difference for the effect of exercise alone was not superior to the MCID, neither for pain intensity (−1.97 points) nor for RMDQ scores (−4.53 points). In th…	Low certainty for pain and disability, very low evidence for other outcomes. 5 low RoB, 12 some RoB, 9 high RoB	Effects in favour also when PNE combined with exercise and/or other PT modalities	NA	NA
Nunez-Cortes 2024	How do the target concepts of pain science education combined with exercise contribute to the effect on pain intensity and disability in patients with chronic spinal pain? A systematic review and meta-analysis with moderator analysis	Systematic review and meta-analysis of RCTs.	To assess the moderating effect of both the total amount of target concepts as well as each specific target concept included withn pain science education sessions on changes in pain intensity and disability in patients with CSP.	Inception March 2024	Chronic spinal pain	No serious concerns	n = 11	n = 876	Portugal; USA; Spain; Iran; Nigeria; Belgium	Pain Neurosicence Education (PNE) combined with exercises	PSE (pain science education) is the current iteration of what first emerged as 'intensive neurophysiology education' and then became widely known as 'explaining pain' or 'pain neuroscience education'. The goal of this intervention remains to increase individuals' understanding of their own pain in order to facilitate pain management.	PNE delivered in combination with exercises. Mixed delivery mode.	2 - 8 sessions	Not reported.	Mixed	Any other control intervention, including physical therapy modalities, usual care, or no intervention	Meta-analysis show a statistically significant difference in favour of PSE for pain intensity and disability with a moderate effect size, although these results showed significant heterogeneity.	Two of the RCTs had a low risk of bias, five had some concerns and four had a high risk of bias. GRADE: Low certainty of evidence.	For pain intensity, meta-analysis excluding two trials that did not define pain intensity as the primary outcome showed results consistent with the main analysis, with slight variation in effect size. There were not enough studies to conduct a sensitivity analysis to determine the association between PSE content and changes in disability.		Meta-regression analysis showed that the change in pain intensity was significantly and negatively correlated with the number of target concepts ('Basic neurophysiology and pain physiology'; 'Chronic pain physiology and central sensitisation'; 'Pain neuromatrix'; 'Influencing/sustaining factors of pain' ; 'Multifactorial experience of pain'; 'Activity pacing'; 'Transfer knowledge about pain to an…
Opara 2024	Pain Neuroscience Education in management of non-traumatic neck pain: a scoping review	Scoping review	To review the available evidence on the efficacy of PNE as a treatment approach for patients with NP and suggest critical areas for future research	Inception to June 2023	Non-traumatic neck pain	Main concern: A scoping review is not suitable to review efficacy. No pre-registration. The search strategy includes only few terms for the condition	N = 9	n = 483 (calculated from tables)	not reported	Pain Neuroscience Education (PNE).	The focus of PNE is the reconceptualization of pain, achieved by educating patients about the neurobio_x0002_logical and neurophysiological underpinnings of their condi_x0002_tions. Understanding that idiopathic NP, as well as chronic NP persisting after traumatic neck injury may be caused by sensitisation rather than tissue damage facilitates exercise and continuation of daily activities, and re…	Mixed	3 sessions (duration not reported) to 18 x 30-40 min	Not reported	Both stand-alone and add-on	Any kind of therapeutic intervention or no intervention	PNE as a sole intervention did not result in any clinically relevant pain relief in CNP patients. The addition of PNE to exercise therapy produced mixed outcomes when compared to exercise-only interven_x0002_tions, with some studies showing significant small to moder_x0002_ate benefits in pain intensity, disability, and pain catastrophizing, while others found no significant differences. Addition…	NA	NA	Not reported	NA
Ordonez-Mora, 2022	Effectiveness of Interventions Based on Pain Neuroscience Education on Pain and Psychosocial Variables for Osteoarthritis: A Systematic Review.	Systematic Review of RCTs - no metaanalysis	This systematic review aims to determine the outcomes of cognitive educational interventions on pain and psychosocial variables in adults with OA.	Inception to July 31, 2021.	OA knee	No search in registries or for gray litterature No list of excluded studies with justification for exclusion	n = 4	n = 288 (calculated from table 1)	Not reported.	Pain Neuroscience Education	Cognitive educational interventions (PNE, pain neurophysiology, pain therapeutic education, explanation of pain).	Verbal sessions (undefined if personal or group)	30 to 60 min	Undefined.	Mixed	Any type of control	Four studies were included that involved the effects of PNE on patients with OA, in which a reduction in pain was found for the groups whose intervention included PNE, which may be due to pharmacological modulation without dismissing the effect of the educational intervention. Significance was found for variables such as kinesiophobia for the groups with PNE. There is a tendency to improve aspect…	GRADE: Degree of evidence varies - one study of high certainty, 1 of low certainty and 2 of very low certainty Risk of bias with Minors scale and PEDro scale	NA.	1. Purpose of neuroscience education, which included intervention objectives; 2. Explanation of biological models and pathways; 3. Pain and sleep, including pain distraction and inactivity; 4. Pain and lifestyle; 5. Self-care; 6. Decisions, predisposing factors to sensitization, the pain matrix, pain reconceptualization, surgical experiences, and knowledge transfer. The sessions used prepared ima…	NA	The study populations are +60 years of age. Two studies reported on patients with radiologically proven OA (with diagnosis time of over 6 months) and candidates for total knee arthroplasty. In the other studies, patients met the Western Ontario and McMaster Universities Osteoarthritis Index (WOMAC) diagnostic criteria and were candidates for total knee replacement.
Palahi-Calsina 2025	Effectiveness of pain neuroscience education among adults with chronic neck pain. Systematic review.	Systematic Review of RCTs - no metaanalysis	To assess the evidence concerning PNE effectivity in adults with CNP regarding beliefs and attitudes, pain neurophysiology knowledge, pain intensity, disability, self-efficacy, physical skills, and perceived overall improvement.	A main search (16th May to 19th May 2022) and two subsequent search updates conducted up to the 31st January 2024.	Chronic neck pain.	No search in registries and grey literature. RoB not accounted for in individual studies when interpreting the results. No investigation of publication bias	n = 7	n = 422	Spain (n=3), Iran (n=2), Portugal (n=1), and Belgium (n=1).	Pain Neuroscience Education (PNE).	Studies in which PNE meets two requirements: (a) education aims at reconceptualizing the individual’s beliefs about pain to understand the pain system and reduce the threat perception and (b) education includes content about pain neurophysiology.	Mixed	Number of sessions: 2-6. Time per session: 5-60 min.	Not reported.	Mixed.	Studies that presented no intervention or interventions that not included PNE.	This review’s findings suggest that PNE is a promising strategy for short- and medium-term CNP treatment, especially when the PNE treatment is multimodal. Combining PNE with other therapies has better results than other interventions or no intervention, especially concerning variables linked to beliefs and attitudes, as well as disability, pain neurophysiology knowledge, perceived overall improve…	No GRADE assessment. RoB2: 71.4% of the selected studies present ‘some concerns’, 14.3% a ‘low risk of bias’, and another 14.3% a ‘high risk of bias’.	NA.	NA.	NA.
Piano, 2025	Individual Education for Patients With Chronic Low Back Pain: Likely a Clinically Relevant Effect for Long-term Disability Compared to Noneducational Interventions. A Systematic Review With Meta-Analysis.	Systematic review and meta-analysis of RCTs.	To compare the effects of individual patient education to no intervention, placebo, other interventions (eg, exercise, manual therapy), or other modes of patient education (eg, group-based education) for adults with CLBP.	From inception to March 31, 2023 and updated the search on January 14, 2024.	Non-specific chronic low back pain.	No serious concerns.	n = 17	n = 1893	United States, United Kingdom, Brasil, China, Denmark, India, Israel, Spain, Italy, South Korea, Thailand, Tunisia, Turkey.	Mixed	Individual patient education was “a systematic experience, in a one-to one situation, that consists of one or more methods, such as the provision of information and advice and behavior modification techniques, which influence the way the patient experiences his/her illness and/ or his/her knowledge and health behavior, aimed at improving or maintaining or learning to cope with a condition".	Individual (one-to-one situation).	Number of sessions: 3-18. Time per sessions: 10-120 min.	Not reported.	Mixed.	No intervention (eg, wait list); placebo education; noneducational interventions (eg, exercise, manual therapy, usual care); other type of patient education (eg, group-based patient education).	Individual patient education provided from no to clinically relevant effects on the core outcome set for patient with CLBP at any follow up, based on very low– to moderate-certainty evidence.	Overall: Very low to moderate certainty of the evidence across outcomes.	There were no significant differences after removing the study with missing SD in the comparison individual patient education versus noneducational interventions on pain intensity and disability at any followup.	NA.	NA.
Puri, 2023	The efficacy of psychoeducation in managing low back pain: A systematic review.	Systematic Review of RCTs - no metaanalysis	To carry out a systematic review of the efficacy of psychoeducation in managing low back pain from evidence provided by randomised controlled trials	Until July/August 2022 (depending on database)	LBP	No pre-registrered protocol Search strategy does not seem comprehensive Not reported if study selection and data extraction was performed by >1 reviewer Quality assessment not reported	n = 9	n = 1711	Germany, Austrlaia, China, Denmark, Finland, South Korea, Japan	Psychoeducation	Psychoeducation describes approaches that emphasize the application of psychological information and counseling, in person or in groups. In the context of pain management, part of the objective of psychoeducation is to teach patients fundamental information about pain, and how it functions, leading to increased understanding and reduced anxiety and ambiguity regarding the pain. In addition, educa…	Mixed	From 1 session to 10 times 45 minutes	Undefined.	Mixed	Any type of control	Overall, the results show favourable outcomes with personalised telephone coaching, but unfavourable outcomes with both Transtheoretical Model-based counselling and motivational enhancement treatment. Other forms of one-to-one counselling were associated with intermediate outcomes.	GRADE quality = moderate. No RoB assessment	NA	NA	NA
Romm, 2020	A Meta-Analysis of Therapeutic Pain Neuroscience Education, Using Dosage and Treatment Format as Moderator Variables	Meta-analysis (Systematic review excludes all studies that cannot/do not provide data for meta-analysis).	To examine (1) the overall effect of TPNE on 4 chronic msk pain (CMP) outcome measures (kinesiophobia, pain intensity, pain disability, and pain catastrophizing) and (2) through a moderator analysis, the effect that TPNE dosage and format/structure may have on the 4 CMP outcome measures.	From 2000 until ? (last included study is from 2018)	Chronic MSK pain - mixed	No search in registries or for gray litterature No list of excluded studies with justification for exclusion. Only two databases No use of RoB assessment tool	n = 18	n = 1346 (calculated from table 1)	Not reported	Pain Neuroscience Education	Therapeutic pain neuroscience education (TPNE) is a treatment modality used to and understanding of the underlying pain processes and enhance patients’ knowledge mechanisms to reduce negative cognitions such as the threat and fear values of pain	Mixed	Span not reported	Undefined	Mixed	Any type of control	Overall, it appears that TPNE, as one of the modalities within a pain management program, has a significant impact on all the pain outcome measures evaluated in this study: fear of movement, pain intensity, pain disability, and pain catastrophizing. However, when exploring specific moderators such as TPNE dosage and TPNE treatment format/structure, for the most part they do not seem to be signifi…	NA	Investigated moderators: single versus multiple sessions: total no of sessions; minute per session; PNE alone or in combination; group-based versus individual. 1. Dosage, as a moderator variable, including number of TPNE sessions, number of weeks that TPNE was held, and minutes per TPNE session, were all found not to be significant in relation to all the pain outcome measures in this study. Altho…	TPNE, as one of the modalities within a pain management program, has a significant impact on all the pain outcome measures evaluated in this study: fear of movement, pain intensity, pain disability, and pain catastrophizing. However, when exploring specific moderators such as TPNE dosage and TPNE treatment format/structure, for the most part they do not seem to be significant in moderating these …	NA
Salazar-Mendez, 2023	Dosage matters: Uncovering the optimal duration of pain neuroscience education to improve psychosocial variables in chronic musculoskeletal pain. A systematic review and meta-analysis with moderator analysis	Systematic Review and Metaanalysis of RCTs.	To examine the moderator effect of duration of PNE (total minutes) on changes in psychosocial variables after treatment in people with chronic musculoskeletal pain	Conducted February 6th 2023	Chronic MSK pain - mixed	No serious concerns No search in registries or for gray lit.	n = 23	n = 2352	Not reported	Pain Neuroscience Education	search terms: 'neuroscience education' OR 'pain neuroscience education' OR 'neurophysiology education' OR 'biology education'. PNE aims to promote understanding of pain and change patients’ maladaptive thoughts and cognitions, which are major barriers to active treatment and exercise	Mixed	40 to 720 minutes	Mixed	Mixed	Conventionally used active or passive therapeutic modalities or waiting list	In patients with chronic musculoskeletal pain, a linear relationship was observed between longer duration of PNE (total minutes) and reduction of anxiety symptoms, catastrophizing and kinesiophobia, but it was statistically significant only for the catastrophizing variable. Specifically, a dose of 100, 200 and 400 min of PNE was estimated to exceed the minimum clinically important difference desc…	Low certainty of evidence at three months (downgraded for risk of bias and imprecision) and moderate certainty of evidence at six months (downgraded for imprecision) with high effect sizes suggests that PNE improves knowledge of the neurophysiology of pain; (2) High certainty of evidence at three months with low effect sizes and moderate certainty of evidence (downgraded for imprecision) at six a…	Exclude high RoB: No statistical significant effect on anxiety; other resutls largely unaltered	NA	Estimated that 100 to 200 minutes of PNE necessary to achieve MCID depending on outcome
Salazar-Méndez, 2023	Effects of pain neuroscience education on psycho-emotional and cognitive variables in individuals with chronic musculoskeletal pain: a systematic review of randomised clinical trials	Systematic Review of RCTs - no metaanalysis	To evaluate the effects of PNE on psychoemotional and cognitive variables in individuals with chronic musculoskeletal pain.	From inception to February 2022	Chronic MSK pain - mixed	No serious concerncs No search for gray lit	n = 10	n = 949	Not reported	Pain Neuroscience Education	Not defined	Mixed	5 min to 2 hours, 2-9 sessions (in the description a max of 9 sessions, but table 1 reveals a max of 12 sessions) Frequency of interventions was between 1-6/week	Undefined.	Mixed	Active or passive therapeutic modalities of conventional use or waiting list	In eight of the studies, the authors reported this intervention had moderate to high effectiveness on anxiety and knowledge of the neurophysiology of pain, so the integration of this clinical-educational modality could be a therapeutic option for these variables. However, there was less certainty of the evidence in the follow-up period for anxiety and it presented great variability in the knowled…	GRADE: Certainty of anxiety differed from low to moderate, certainty of attitudes was very low/low, knowledge of neurophysiology of pain was very low or high (3 month follow-up), hypervigilance was moderate. Two studies had low RoB, four had some concerns and 4 had high risk	NA.	NA	NA.
Salazar-Mendez, 2024	Pain neuroscience education for patients with chronic pain: A scoping review from teaching-learning strategies, educational level, and cultural perspective.	Scoping review	To map the available evidence on PNE interventions in patients with chronic musculoskeletal pain to (1) identify the characteristics of PNE programs in terms of teaching–learning strategies, session modality, content delivery format, number of sessions, total minutes, and instructional support material used in patients with chronic musculoskeletal pain, (2) to describe PNE adaptations for patient…	Conducted July 8, 2023	Chronic MSK pain - mixed	No serious concerns	n = 71	n = 6005	Not reported	Pain Neuroscience Education	PNE is biopsychosocially-oriented and can favorably influence the patient’s cognitions and beliefs through the reconceptualization of their pain.	Mixed	1 to 16 sessions, 5 min to 12 hours of PNE	Mixed	Mixed	Any type of control also no intervention	The results of this research indicate that studies using PNE have been conducted in various chronic pain conditions and have incorporated a wide variety of therapies in combination with PNE, present great het erogeneity in the teaching–learning strategies, number of treatment sessions, total duration of treatment, delivery format (individual vs. ingroup), content delivery modalities, and support …	NA	NA.	NA	It would be advisable to consider the patient’s educational level and cultural background before implementing PNE in order to individually tailor the provided information through passive and/or active learning strategies.
Sanchez-Robalino, 2025	Effectiveness of Pain Neuroscience Education in Physical Therapy: A Systematic Review and Meta-Analysisv	Systematic review and meta-analysis of RCTs.	To evaluate the scientific evidence regarding the effectiveness of PNE combined with clinical rehabilitation modalities, focusing on its impact on pain management and functional outcomes.	Conducted in March 2024.	Chronic pain: Primarily chronic low back pain (8/19 studies).	No explicit statement that the review methods were established prior to the conduct of the study (no pre-registered protoco). No search in registries and grey literature. No information about data extraction in duplicate. No satisfactory technique for assessing risk of bias (using PEDro scale) No list of excluded studies.	n = 19	n = 693	Nigeria, Brazil, Denmark, Spain, Australia, Turkey, Iran, Japan, Portugal, Germany, Chile, Korea, India.	Pain Neuroscience Education (PNE).	PNEs goal is to increase patients’ understanding of pain and the nervous system, ultimately helping them reconceptualize their pain experience.	Not reported.	Number of sessions: 1-12.	Not reported.	Mixed.	Studies comparing patients who received a physiotherapeutic intervention such as physical agents, manual therapy, therapeutic exercise, or physical activity.	The use of pain neuroscience education (PNE) in combination with various physical therapy modalities has a positive effect on pain management in patients with chronic pain. Moreover, the effects on disability appear to be more enduring over time compared to the effects on pain intensity.	Overall: Moderate certainty of evidence for pain reduction outcome. No assessment for disability.	NA.	NA.	NA.
Sasaki, 2022	Effect of exercise and/or educational interventions on physical activity and pain in patients with hip/knee OA: a sytematic review with meta-analysis	Systematic Review and Metaanalysis of RCTs.	Whether single or combined therapy with exercise and/or educational intervention is effective in improving physical activity and reducing pain in patients with hip or knee OA, compared to no treatment control or placebo.	From inception to April 2022	OA Knee and OA Hip	No serious concerns. No search for gray litterature	n = 20	n = 2250 (calculated from table 1)	Not reported	Mixed	Some form of education, pain management and coping skills, discussion of findings on the importance of physical activity, and specific guidance on OA symptoms.	Mixed	Motivational text message, 5 min individual consultation to 3 hour group-based	Mixed	Mixed	No treatment control or placebo.	Our findings suggest that a combination therapy of exercise and educational intervention is more effective in increasing the amount of long-term physical activity and reducing pain in patients with knee or hip OA. Conversely, exercise or educational intervention alone is not effective at improving long-term physical activity. Improvements in long-term physical activity through the combination of …	GRADE: Effect of education on physical activity was scored very low. Effect of exercise + edu on physical activity was scored very low. Effect of edu on pian was scored very low. Effect of exercise + edu on pain was scored low.	NA.	NA	NA.
Shin, 2023	Carryover Effects of Pain Neuroscience Education on Patients with Chronic Lower Back Pain: A Systematic Review and Meta-Analysis	Systematic Review and Metaanalysis of RCTs.	Qualitative and quantitative analyses were conducted by synthesizing randomized controlled trials (RCTs) of the carryover effects of PNE on pain intensity and cognition in individuals with CLBP.	From January 2023 onwards	LBP	Quite incomplete reporting of a number of key items and poor documentation of data. Also suspiciously few trials included but difficult to judge due to reporting	n = 9	n = 1038 or n = 1019 (both numbers are described several times)	Not reported	Pain Neuroscience Education	Interventions that included pain neuroscience education and/OR therapeutic neuroscience education that explained pain alone or in combination with other interventions. Given the biopsychosocial characteristics of patients with chronic pain, pain neuroscience education (PNE) aims to reduce the threat and improve the cognition of pain for patients	Mixed	1x 20-25 minutes to 6 sessions (10h) across up to 6 weeks Jeg genfinder ikke 12 sessions	Undefined	Mixed	Mixed (From a single session of advice to 15 sessions of PT management mainly manual therapy. Also structured exercise programs)	Our results based on the effect size are as follows: First, the carryover effect of PNE on pain intensity and pain cognition in individuals with CLBP has a large effect size; second, the short-term carryover effect of PNE on pain intensity and pain cognition in individuals with CLBP has a large effect size; third, the effect size of the carryover effect on kinesiophobia in individuals with CLBP i…	NA	NA.	NA	NA.
Siddall, 2021	Short-term impact of combining pain neuroscience education with exercise for chronic musculoskeletal pain: a systematic review and meta-analysis.	Systematic Review and Metaanalysis of RCTs.	To synthesize and critically evaluate the effect of PNE when combined with exercise therapy in chronic musculoskeletal pain population.	Inception to November 2020.	Chronic MSK pain - mixed	No serious concerns.	n = 5	n = 460	Not reported.	Pain Neuroscience Education	Pain neuroscience education was defined as information delivered to the patient that specifically explained the neurophysiology of nociception and pain as well as maladaptive pain perceptions.	Mixed.	The duration of PNE sessions ranged from 5 to 120 minutes and from 2 to 6 sessions	Yes, some.	Yes.	Exercise intervention (Usual physiotherapy treatment; aquatic exercise; multimodal exercise; muscle endurance; mobility; strength exercises.)	This review found that combining PNE and exercise resulted in greater improvements in pain, disability, kinesiophobia, and pain catastrophizing compared with exercise alone. Notably, the improvements in pain intensity exceeded the MCID. These data have important clinical implications, suggesting that greater improvements in patient outcomes may be observed when PNE is delivered alongside exercise…	GRADE: Difference in short-term pain intensity: Low. Difference in short-term disability: Low Difference in short-term kinesiophobia: Moderate Difference in pain catastrophising: Very low. Quality assessment - PEDro: Moderate to high quality	NA.	NA	NA.
Sinatti, 2022	Effects of Patient Education on Pain and Function and Its Impact on Conservative Treatment in Elderly Patients with Pain Related to Hip and Knee Osteoarthritis: A Systematic Review	Systematic Review of RCTs - no metaanalysis	To estimate the effects of PE on pain and function and how it impacts conservative treatment in elderly patients with pain related to hip and knee OA.	NA	OA knee + OA hip (in people >50 years of age)	Only one database No search in registries or for gray litterature Study selection not done in duplicate	n = 20	n = 3221 (calculated from table 3)	Not reported.	Undefined	Any form of educational intervention, combined or not with other conservative treatment and compared with any conservative non-pharmacological intervention	Mixed	Number of sessions 1 - 11; duration of sessions from 20 to 150 minutes, spanning 1-11 weeks; once or twice a week	Yes, some	Mixed	Any type of control	The review findings indicated that PE used as a standalone intervention may reduce pain and improve function compared with usual care. PE could improve pain and function even when applied combined with others conservative treatments. Furthermore, results suggested that PE could positively impact the treatment it is associated with. Findings suggested that combining a conservative treatment, such …	Cochrane risk-of-bias tool for randomized trials (RoB2.0) + Pedro Scale: 8 studies low risk, 6 some risk and 6 high risk	NA.	NA	NA.
Simick Behera, 2024	How Does Osteoarthritis Education Influence Knowledge, Beliefs, and Behavior in People With Knee and Hip Osteoarthritis? A Systematic Review	Systematic review (mixed-methods).	To investigate the influence of OA education on knowledge, beliefs, and behavior in people with OA and understand how and why these changes do or do not occur.	Inception to August 25, 2023	OA (knee and hip).	No serious concerns. No search in registries or grey literature.	n = 98 (80 quantitative; 12 qualitative; 6 mixed-methods).	NA.	20 different countries. Most commonly from Australia (n=19); United States (n=12); Sweden (10%).	Mixed	Educational interventions were defined as the provision of information, advice, or feedback aimed at influencing OA-related awareness, perceptions, or self-management skills. Beliefs were defined as propositions accepted by individuals as being true. Knowledge was defined according to the Tripartite Theory, as beliefs that are justified and true.Behavior referred to behaviors targeted by the educ…	Mixed.	Number of sessions: 1 to mutiple times.	Not reported.	Mixed.	Qualitative, quantitative and mixed methods studies, with or without a comparator.	This review found evidence to support short-term improvement in knowledge about OA and its management following education interventions. Change in beliefs (eg, self-efficacy) and behavior (eg, physical activity) did not follow any specific patterns. However, moderate to high confidence in the meta-themes identified supports the suggestion that OA education can build awareness, agency, and motivat…	Overall, there was high confidence in thematic contributions from the qualitative studies. Confidence in the quantitative contributions was moderate, owing largely to methodologic limitations.	NA.	Meta-themes: 1: Engagement: a) Engagement is higher when education content, style, and format is tailored to people’s needs and goals. b) Pre-existing beliefs and expectations can affect how individuals engage with and respond to education. c) Trust in the information provider can encourage engagement and/or readiness for change. d) Sustained engagement is necessary for knowledge, beliefs, and be…	NA.
Southerst, 2023	Systematic Review to Inform a World Health Organization (WHO) Clinical Practice Guideline: Benefits and Harms of Structured and Standardized Education or Advice for Chronic Primary low back pain in Adults	Systematic Review and Metaanalysis of RCTs	To determine: (1) the benefits and harms (as reported in RCTs) of education/advice compared with placebo/sham, usual care, or no intervention in the management of CPLBP in adults, including older adults (aged ≥ 60 years); and (2) whether the benefits and harms of education/advice vary by age, gender/sex, presence of leg pain, race/ethnicity, or national economic development of the countries where…	Update of Jones et al 2021; September, 2020 to March, 2022	LBP	No serious concerns. No search of grey literature (justified)	n = 15 RCTs (16 reports)	n = 1403	Finland (1 RCT), Italy (1 RCT), Korea (1 RCT), Portugal (1 RCT), and Spain (2 RCTs); Brazil (3 RCTs), China (1 RCT), Turkey (2 RCTs); Iran (2 RCTs, 3 reports), Nigeria (1 RCT).	Mixed	Any education, advice, or information given by a healthcare practitioner to improve a patient’s understanding of pain or its appropriate management. This included education on being physically active and how to self-manage LBP, reassurance about the positive prognosis and self-limiting nature of LBP, and pain management education, including pain neuroscience (‘explain pain’) education interventio…	Mixed	1 to 16 sessions, ranging from 10 to 120 min	Mixed	Mixed	Any type of control	Compared to no intervention (including comparison interventions where the attributable effect of education/advice could be isolated), evidence suggested that education/advice is associated with a reduction in depression and improvement in self-efficacy immediately post-intervention. In the short term, education/advice is associated with greater improvements in pain, function, HRQoL (physical), an…	The RCTs were rated as overall high (13, 87%), or unclear (2, 13%) ROB The certainty of the evidence for all outcomes was very low and was downgraded due to ROB, inconsistency, indirectness, and imprecision of the effect estimates	Sub-group analyses: age, gender/sex, presence of leg pain, race/ethnicity, national economic development of country where RCT was conducted, education/advice content type, delivery mode (i.e., verbal, written, or electronic). The results of the subgroup analyses did not substantially alter our main findings. For all comparisons, the subgroups were small (consisting of 1–2 RCTs with sample sizes r…	NA	NA.
Tatikola, 2025	Effect of pain neuroscience education+ (PNE+) in people with different mechanisms of chronic pain: A systematic review and meta-analysis	Systematic review and meta-analysis of RCTs.	To evaluate the evidence for the efficacy of PNE + PT (PNE+) on pain as a primary outcome and 12 other psychosocial variables as secondary outcomes in patients with different pain mechanisms, and whether PNE+ could be applied to painful diabetic neuropathy.	Studies published between January 2010 and January 2024.	Chronic pain - mixed.	No search in registries or grey literature. No list of excluded studies. RoB not accounted for in individual studies when interpreting the results.	n = 24 (19 in meta-analysis).	n = 1442	Denmark; Spain; Chile; Iran; Turkey; Belgium; Tehran, South Korea; United States; Portugal; Brazil; Scotland.	Pain Neurosicence Education (PNE)	Pain Neuroscience Education (PNE) aims to educate people experiencing pain about the neurobiology, neurophysiology, and psychosocial aspects of their pain.	Mixed.	Number of sessions: 1-8. Time per session: 10-90 min	Not reported.	Mixed.	Only physiotherapy (exercise therapy in any form) or only PNE.	The results of the present systematic review and meta-analysis showed that PNE+ was typically superior to physiotherapy or PNE alone for reducing perceived pain intensity and experienced pain interference, disability, kinesiophobia, and other psychosocial variables.	GRADE: Overall, there was low to high certainty of evidence across different outcomes.	NA.	NA.	NA.
Tegner, 2018	Neurophysiological Pain Education for Patients With Chronic Low Back Pain: A Systematic Review and Meta-Analysis	Systematic Review and Metaanalysis of RCTs.	To evaluate the effect of neurophysiological pain education (NPE) for patients with CLBP, measured through pain, disability and behavioral attitudes. A second aim was to investigate the effect of different types of NPE in order to identify the effective type for different subgroups of CLBP patients.	NA	LBP	No serious concerns	n = 7	n = 313 (n=300 when summed from table 1)	Not reported.	Neurophysiological pain education	NPE is a cognitive-behavioral intervention that provides education in pain neurophysiology to change maladaptive illness beliefs, to alter maladaptive pain cognition and to re-conceptualize beliefs about pain	Mixed	60 min to a total of 4 hours	Mixed	Mixed	Mixed (physiotherapy, cognitive- behavioral therapy [CBT], endurance training combined with education in anatomy and posture, mixture of manual therapy, individualized trunk muscle training and NPE with advice at a general practitioner)	There was moderate evidence supporting the conclusion that, just after the intervention, NPE has a small to moderate effect on pain for CLBP patients. There was low evidence of small to moderate effect on disability just aftert he intervention and of small to moderate effect of pain anddisability at 3-month follow-up. It was not possible to make firm conclusions on the superiority of any of the t…	One study moderate quality, six low quality.	There was a tendency towards a larger effect on both pain and disability when more focused and intensive NPE education was delivered (NPE education alone, individual education and education of longer duration and involving more sessions), but no significant differences between subgroups were found.	The NPE intervention may be useful in a clinical context as it is simple to combine it with other interventions, it requires no equipment and has no side effects for the patient. Furthermore, verbal NPE makes it possible to be patient-specific and condition-specific and to answer urgent questions. In most studies included in this review NPE was given as a supplement only to other interventions. I…	NA.
Uritani, 2021	Effects of self-management education programmes on self-efficacy for osteoarthritis of the knee: a systematic review of randomised controlled trials	Systematic Review of RCTs - no metaanalysis	To evaluate the effect of group-based and face-to-face self-management education programmes conducted by health professionals on self-efficacy in individuals with knee OA exclusively.	Inception to November 18, 2020.	OA knee	Data extraction not done in duplicate (verified by two authors)	n = 7	NA	US, Malaysia, France, Finland, Hong Kong	Undefined	A self_x0002_management education programme is defined as a programme focusing on education about knee OA, OA self-management or self-care, and pain coping skills, as well as self-management of diet. Varous education programmes were used in the included studies, such as group-based cognitive behavioural counselling, pain management education, physical education on the importance of physical exerc…	Mixed	20 min. to 2.5 hours pr. session; 3 sessions over 6 weeks to 27 sessions over 36 weeks	Undefined	Yes	Any type of control (usual care, exercise or spa therapy, education booklet) In the majority of studies, the intervention arm’s programme consisted of a comparison arm’s program and a self-management education program.	Thus, the effects of group-based and face-to-face self-management education programmes conducted by health professionals on self-efficacy for knee OA exclusively are inconclusive to date.	NA	NA	NA	NA.
Wang, 2021	Effectiveness of pain coping skills training on pain, physical function, and psychological outcomes in patients with osteoarthritis: A systemic review and meta-analysis	Systematic Review and Metaanalysis of RCTs.	To evaluate the effectiveness of pain coping skills training, compared with the parallel control group, on pri- mary outcomes of pain and physical function, and several secondary psychological outcomes, including coping attempts, pain catastrophizing, and disease- related self-efficacy in patients with osteoarthritis. Besides, subgroup analyses were performed for the secondary purpose, which was …	Inception to September 2020	OA (mixed)	No serious concerns	n = 10	n = 1195	Not reported	Pain coping skills training	Pain coping skills training (PCST) is a cognitive behavioral intervention, designed to help patients cope with pain by self-regulating thoughts, feel- ings, and behaviors	Mixed	30-45 minutes sessions up to 2 hour session ranging from 8-20 weeks.	Mixed	Mixed	Any type of control	For clinically managing osteoarthritis, pain coping skills training benefited in pain, function, and psychological outcomes; however, pooled results of outcomes measured with the subscales of Western Ontario and McMaster Universities Osteoarthritis Index suggested no significance. Besides, the effectiveness did not show significant differences between the combination of pain coping skills trainin…	Cochrane risk-of-bias tool (summarized in Appendix 3), no GRADE	1. Inclusion of exercise guidance was used to divide the subgroups. Significant differences in pain-relieving between the pain coping skills training and control groups were identified in both subgroups 2. there were no significant between-group differences in the improvement of function. 3. The differences in coping attempts between the intervention and control groups were statistically evaluate…	Our results of subgroup analyses indicate the effects of combining pain coping skills training and exercise is probably not simple addition. Most previous studies did not focus on the patients who accepted pain coping skills training. Thus, the target recipients of pain coping skills training need to be defined, considering the population with osteoarthritis of highly heterogeneity.	NA.
Watson, 2019	Pain Neuroscience Education for Adults With Chronic Musculoskeletal Pain: A Mixed-Methods Systematic Review and Meta-Analysis.	Systematic Review and Metaanalysis of RCTs	How effective is PNE as an intervention for the management of adults with CMP? What are the perceptions of PNE in adults with CMP? This question is delineated into the following 3 objectives: 1) To explore patient experiences of participating in PNE; 2) To explore their perceptions of its effectiveness; and 3) To explore how it influenced their understanding of pain.	2002 - July 25, 2017 (updated June 14, 2018)	Chronic MSK pain - mixed	No serious concerns	n = 17 (13 publications from 12 RCTs included in quantitative synthesis, 4 included in qualitative synthesis)	n = 755 in quantitative studies, n = 44 in qualitative studies	U.S, Europe, Australia, UK, Netherlands	Pain Neuroscience Education	PNE has the overarching aim of facilitating individuals to reconceptualize their pain as less threatening	Mixed	Booklet up to 2x5 hours of individual PNE	Mixed	Mixed	No care, usual care, addition to another intervention or head-to-head studies	The qualitative component of this review identified several important components for optimizing the patient experience, such as the need for a skilled clinician to deliver the intervention with expertise in group facilitation and/or one-to-one interactions. Data from 12 RCTs (n = 755 participants) demonstrated that PNE can decrease pain, disability, pain catastrophizing, and kinesiophobia in the …	GRADE: Low certainty of evidence for pain score in the short-term; Verly low certainty of evidence for pain score in the medium-term; Moderate certainty of evidence for change in disability (short- and medium-term), pain catastrophising (short- and medium-term) and kinesiophobia (short-term)	Replacing the ODI with RMDQ had no statistically or clinically significant effect on the results	NA	Qualitative synthesis: - Pain reconceptualisation: Large variation in the degree to which patients understood the causes and underlying mechanisms driving their pain - Importance of prior beliefs: The more prior beliefs are entrenched in a biomedical understanding the more difficult it is to shift towards a biopsychosocial understanding - Patients perceptions of important elemens of PNE sessions:…
Watson, 2021	Inter-Individual Differences in the Responses to Pain Neuroscience Education in Adults With Chronic Musculoskeletal Pain: A Systematic Review and Meta-Analysis of Randomized Controlled Trials.	Systematic Review and Metaanalysis of RCTs.	To conduct a systematic review and meta-analysis of the available research to quantify the “true” inter-individual variation in pain, disability, and psychosocial outcomes in response to PNE in adults with CMP.	2002 - July 25, 2017 (updated on June 14, 2018)	Chronic MSK pain - mixed	No serious concerns No search of grey litterature	n = 6 publications, n=5 studies	n = 428 (but n=433 when put togehter from table 3)	Belgium, Portugal, US	Pain Neuroscience Education	PNE aims to reconceptualize an individuals’ understanding of their pain as less threatening to facilitate rehabilitation	Mixed	Written material, 3 phone calls, PNE for 30 min to 3 hours	Yes, some	Mixed	No care, usual care, exercise	The inter-individual difference in disability change in response to PNE, as indicated by our SDir of 7.36/100 units, did not reach our criterion for clinical significance (10/100 units). Therefore, there is insufficient evidence at present for the existence of inter-individual differences in people’s response to PNE over and above random within-subjects variability between baseline and followup o…	GRADE: very low quality	NA.	NA	NA.
Wood, 2019	A systematic review and meta-analysis of pain neuroscience education for chronic low back pain: Short-and long-term outcomes of pain and disability	Systematic Review and Metaanalysis of RCTs.	To evaluate the evidence for the effectiveness of PNE in isolation and in combination therapy in comparison to control groups on pain and disability outcomes in non‐specific CLBP adult patients. This study also aims to summarize the results of included studies in a meta‐analysis (where possible according to heterogeneity) for statistical significance and weighted mean differences of grouped outco…	2011 - 2017	LBP	No pre-registered protocol No search in gray lit Preliminary elimination only by lead author Data extraction not done in duplicate	n = 8	n = 615	USA, Belgium, Australia, Portugal, Spain, Switzerland, Norway	Pain Neuroscience Education	PNE aims to reconceptualizepain as “a marker of tissue damage” to being a representa-tion of the threat or need to protect the body from harm. PNE differsfrom traditional pain education by aiming to desensitise theneural system by focusing on the neurophysiology, neuro-biology, representation of pain and meaning of pain, inplace of using a traditional anatomical and biomedicalmodel	Mixed	5 minutes to 3 hours - up to 6 weeks	Mixed	Mixed	Mixed (manual therapy, biomedical education, aquatic exercise,trigger point therapy, anatomical education)	The results of this review show that the use of PNE probably improves disability in the short term, irrespective of whether it is delivered in conjunction with physiotherapy or not. The minimal clinically detectable change for the RMDQ is two points on the 24‐point scale and this review demonstrated a change of 2.28 (95% CI 0.20, 4.25; p = 0.02) and 2.18 (95% CI−0.67, 5.02) for the short‐term and…	GRADE: Very low certainty at RMDQ follow-up, Kinisiophobia and PCS; Low certainty at pain short-term; Moderate certainty at Pain (PNE+intervention), RMDQ short-term, RMDQ (intervention+PNE)	Subgroup analysis of short-term effect of PNE in addition to a physiotherapy intervention showed effect in favour of adding PNE. Unsure of effect of adding PNE in long-term. Subgroup analysis of the short‐term effect of PNE added to physiotherapy on RMDQ disability showed effect in favour of adding PNE Subgroup analysis of the long‐term effect of PNE added to physiotherapy on RMDQ disability show…	There is moderate quality evidence that the use of PNE alongside physiotherapy interventions for CLBP probably reduce disability and pain in the short term.As GPs are seeing a large proportion of first‐contact patients and managing CLBP patients possibly more frequently than physiotherapists, future research should include training of GPs in the delivery of PNE to assist with increasing their fam…	NA.
Zahari, 2020	The effectiveness of patient education in improving pain, disability and quality of life among older people with low back pain: A systematic review.	Systematic Review of RCTs - no metaanalysis	To 1) gain an overview of patient education for older people with LBP and 2) to determine the effects of patient education for older people with low back pain.	2006 - 2016	LBP (in people >60 years of age)	No pre-registered protocol No search in grey lit No full search strategy Study selection and data extraction not described	n = 5	n = 1132	Not reported	Undefined: Health education, self-management, video education, active and postural education, back school program	NA	Mixed	20 min to 90 min; varying from video education to sessions	Undefined.	Mixed	Mixed	This study revealed that patient education had beneficial effects in improving pain, disability and quality of life among older people with LBP. However, an education program alone might not be the best approach in order to holistically treat older people with LBP. Patient education alone might be insufficient and needs to be combined with other interventions such as pain management and exercises…	PEDro=Good quality Generally low risk of bias for all items evaluated No GRADE	NA.	NA	NA.
First Author and year	Title	Study Design	Study objective	Search or study period (from month, year to month, year)	Population - condition	Methodological Concerns	Number of panellists first round Number of panellists last round	Professional backgrounds of experts	Number of iterations	Approach to eduation recommended	How is the educational approach defined?	Recommendation for dose?	Recommendations to individualise?	Themes recommended	Message recommended	Other recommendations regarding patient education
Salwana Kamsan, 2020	Systematic review on the contents and parameters of self-management education programs in older adults with knee osteoarthritis	Systematic Review of RCTs - no metaanalysis. Extracted as consensus article due to content.	To synthesise published evidence on the contents and parameters of SMEP (self-management education programs) specifically tailored for older adults with KOA.	Inception to May 2018 and updated June 2019	OA knee (65 years of age or older)	"Only trials that reported positive improvements of SMEP in their primary outcomes were included in the review" Note: As a consequence the study findings are not included in the result overview Methodological concerns more related to systematic review: Study selection not done in duplicate Data extraction not done in duplicate (verified by second reviewer) No RoB assessment (used MQCAT)	NA - 11 studies, total number of participants = 2.202 (table 2, calculated)	NA	NA	Self-management programs	Interventions that provide education and training to enhance self-management skills.	3-24 sessions, 6 to 36 hours of SMEP.	Most of the studies used group-based coaching for the SMEP except for one study which used individual-based coaching. There was one study that used both group-based coaching and individual-based coaching in their SMEP.	Disease information; Treatment options; Symptom management; Medication management; Psychological management/ Relaxation; self-management principle /skills	Information about KOA and its management, healthy lifestyle and additional management strategies for KOA should be considered as the essential contents of SMEP for older adults with KOA.	Group-based programs, delivered face-to-face by a health professional, appear to be the most common method of delivery for SMEP.
