# Supplementary material for: Patient education for chronic musculoskeletal pain: a scoping review of recommendations, effectiveness, and educational content
Source: Chiropr Man Therap. 2026 Jan 2;34:3. doi: 10.1186/s12998-025-00614-y (PMC12865995; doi:10.1186/s12998-025-00614-y)
Supplement: Supplementary file 4 — Supplementary Material 4 [file 12998_2025_614_MOESM4_ESM.xlsx]

## Sheet: Ark1
Data extraction on Reviews of Clinical Practice Guidelines
First Author and year	Title	Study Design	Study objective	Search or study period (from month, year to month, year)	Population - condition	Methodological Concerns	Number of CPGs	Publishing organisations	CPGs geographical location	CPGs aimed at	Overall Recommendations regarding patient education	Approach recommended	How is the educational approach defined?	Reported strength or certainty of evidence	Specfic themes recommended	Specific messages
Alves, 2024	Clinical care standards for the management of low back pain: a scoping review	Systematic Scoping Review of Clinical Care Standards	To compare and contrast the existing clinical care standards for low back pain.	Until July, 2023	LBP	No pre-registered protocol	N = 3	Health Quality Ontario National Institute for Health and Care Excellence Australian Commission on Safety and Quality in Health Care	UK, Canada, Australia	Multidisciplinary	The three care standards provide statements recommending that patients should receive advice to self-manage low back pain.	Self-management Education	The statements recommend that patients should be reassured about the condition’s benign nature and likely rapid resolution and be advised to quickly return to normal activities (including physical activity, exercise, and work). Provide education and ongoing support for self-management that is tailored to people’s needs. A patient with low back pain is provided with information about their conditi…	NA	Coping - general Health care options Other (self-)management options	A patient with low back pain is offered physical and/or psychological interventions based on their clinical and psychosocial assessment findings If the patient has unmanageable disabling back or leg pain if their limitations from back pain are ongoing and substantial, or if their symptoms are worsened by physical activity and exercise, an appropriate referral should be made. Specialist medical or…
Bichsel, 2022	Cross-sectional Analysis of Recommendations for the Treatment of Hip and Knee Osteoarthritis in Clinical Guidelines	Systematic Review of Guidelines or Care Standards	To systematically compare recommendations and the strength of evidence of guidelines for treatment of hip and knee OA including changes over time	Until June 15, 2020	OA hip OA knee	No pre-registered protocol	N = 17	European Society for Clinical and Economic Aspects of Osteoporosis American Academy of Orthopaedic Surgeons American College of Occupational and Environmental Medicine American College of Rheumatology Department of Veterans Affairs / Department of Defense National Clinical Guideline Centre Osteoarthritis and Musculoskeletal Diseases Osteoarthritis Research Society International Pan-American Leagu…	North America, Europe, UK, Turkey, international	Not specified	Knee: All guidelines recommended patient education Hip: All guidelines recommended patient education	Not specified	NA	AGREE: The overall quality was mainly moderate (n=10), in one guideline the quality was rated poor. Guidelines published after 2017 were of good overall quality. Knee: Strong recommedatio (n=8), Evidence varied from very low to high Hip: Strong recommendation (n=4), conditional recommendation (n=2), Evidence low to moderate (n=4), high (n=1)"	Knee: Information about the disease, medication effects and side effects, joint protection measures, fitness and exercise goals, and self-management	NA
Conley, 2023	Core Recommendations for Osteoarthritis Care: A Systematic Review of Clinical Practice Guidelines	Systematic Review of Guidelines or Care Standards	To evaluate the quality of the CPGs for the management of OA and to provide asynthesis of high-quality CPG recommendations.	January 2015 - February 2022	OA hip OA knee OA hand OA glenohumeral Joints and/or polyarticular OA	No concerns	N = 11	Royal Australian College of General Practitioners Osteoarthritis Research Society International American Academy of Orthopedic Surgeons American College of Rheumatology European Alliance of Associations for Rheumatology Italian Society for Rheumatology Osteoarthritis Research Society International OTTAWA Panel Royal Australian College of General Practitioners	US, Europe, Canada, Australia	Health pro-fessionals, decision/policy makers, patients, their families, thepharmaceutical industry, health insurance companies,	Five CPGs strongly recommended patient education for managing knee, hip, hand, and polyarticular OA	Mixed	They recommended that education be an ongoing intervention that is patient centered and include information to enhance understanding about OA, its managementoptions, education and training in exercise therapy, ergonomicprinciples, and pacing and assistive devices.	Scored high-quality on the AGREE II quality assessment score	Cause/disease knowledge Health care Coping strategies - physical Other self-management	First-line care should be patient centered and include exercisetherapy, patient education, and weight loss (if appropriate).
Erntzen, 2022	Synthesis of clinical practice guideline recommendations for the primary health care of chronic musculoskeletal pain.	Systematic Review of Guidelines or Care Standards	To: 1. Systematically identify and extract clinical recommendations for the PHC of CMSP in adults, sourced from high‐quality CPGs on the topic. 2. Analyze and synthesize recommendations, by merging recommendations with similar meaning or intent. 3. Identify the level of evidence for each recommendation; and assign a strength of the body of evidence (SoBE) to merged recommendations. 4. Transform a…	2000 - May 2015	Chronic MSK pain	Study selection not done in duplicate Data extraction not done in duplicate	N = 6	The American Pain Society and American Academy of Pain Medicine Institute for Clinical Systems Improvement, US American Society of Interventional Pain Physicians Registered Nurses' Association of Ontario Scottish Intercollegiate Guidelines Network SIGN National (Canadaian) Opiod Use Guideline Group	US, Canada, Scotland	Primary Health Care	Education is part of recommendations	Not specified	NA	AGREE II	There is evidence for addressing the patient's concerns and beliefs and for teaching the person, their family and caregivers about pain management strategies There is some evidence for educating patients about the risks and benefits of medications and to monitor and manage side‐effects There is some evidence that advice to stay active should be given in addition to exercise therapy or patients wi…	There is evidence for the use of a compassionate, patient‐centred approach for the assessment and management of chronic musculoskeletal pain. This includes the exploration of the patient's beliefs, knowledge and understanding of pain and pain management to positively influence outcome There is evidence for the use of a compassionate, patient‐centred approach for the assessment and management of c…
Gay, 2016	Educating patients about the benefits of physical activity and exercise for their hip and knee osteoarthritis. Systematic literature review.	Systematic Review of Guidelinesor Care Standards (The included review of RCTs is not extracted as patient education cannot be isolated from other elements)	To demonstrate the role of patient education about physical activity and exercise in the treatment of hip and knee OA based on the latest practice recommendations and data from randomized controlled trials (RCTs).	2000 - 2015	OA hip OA knee	No pre-registered protocol No search in gray lit	N = 8	OARSI, ESCEO European Society for Clinical and Economic Aspects of Osteoporosis and Osteoarthritis, NICE, American Academy of Orthopaedic Surgeons AAOS, EULAR, American College of Rheumatology ACR, RACGP The Royal Australian College of General Practitioners , SOFMER (French Society of Physical and Rehabilitation Medicine ) SFR (French Society of Radiology) SOFCOT (French Society of Orthopaedic an…	Not reported	Non-pharmacological treatment	Education recommended in 7 of 8 CPGs	Not specified	NA	Reported as "guidelines with high level of evidence"	NA	NA
Lim, 2025	Nonpharmacological Spine PainManagement in Clinical PracticeGuidelines: A Systematic Review UsingAGREE II and AGREE-REX Tools	Systematic Review of Guidelines or Care Standards	To summarize recommen-dations and evaluate the quality andapplicability of published CPGs for non-pharmacological, nonsurgical manage-ment of spine pain. To identify similarities and differences be-tween nonpharmacological, nonsurgicaltreatments for LBP and NP in terms of therecommended interventions and quality ofrecommendations.	January 2012 to January 2024.	Spinal pain	No serious concerns	N = 30 ( n=11 non-specific LBP, n=7 radiculopathy, n=3 lumbar disc herniation, n=2 non-specifc neck pain, n=4 cervical radiculopathy, n=3 WAD)	American College of Physicians, US American Osteopathic Association, US American Physical Therapy Association, US Belgian Health Care Knowledge Centre, Belgium Canadian Chiropractic GuidelineInitiative, Canada China Academy of Chinese Medical Sciences, China Danish Health Authority, Denmark Dutch Multidisciplinary Occupational Health Guideline, The Netherlands French Health Authority, France Hong…	Australia Belgium Canada China Denmark France Germany Hong Kong International Italy Japan South Korea The Netherlands UK US	Primary Health Care	non-specific LBP: 3 out of 4 in favour of ptt education; 1 inconclusive non-specific NP: not considered WAD: 'patient education alone' not recommended in 4 out of 4 CPGs	NA	NA	non-specicif LBP AGREE II: 5 high, 6 low quality AGREE-REX: 3 high, 8 moderate quality non-specific NP AGREE II: 2 low quality WAD AGREE II: 2 high, 1 low quality AGREE-REX: 2 high, 1 moderate quality AGREE-REX: 2moderate quality	NA	NA
McKenzie 2025	Agreement between high-quality clinical practice guidelines in their treatment recommendations for low back pain: a systematic review	Systematic Review of Guidelines or Care Standards	To assess the agreement between current high-quality CPGs in their treatment recommendations for low back pain	January 2016 to March 2024	LBP	No serious concerns	N = 22 (including 2 for acute and subacute LBP only)	American College of Occupational and Environmental Medicine American College of Physicians American Society of Interventional Pain Physicians – biologics American Society of Interventional Pain Physicians – facet joint Canadian Chiropractic Guideline Initiative Danish Health Authority Department of Veterans Affairs and Department of Defense Dutch College of General Practitioners French Lumbar Sur…	Belgium Canada Denmark France Germany International Japan South Korea The Netherlands UK US	Not specified	Full agreement between CPGs: 4 out of 6 strongly in favour of patient education; 2 provided no recommendation Partial agreement between CPGs: 5 out of 5 strongly or conditionally in favour of patient education	NA	NA	The review only included CPGs with a score of ≥70% in 3 out of 6 AGREE II domains, including “Rigour of Development”	NA	NA
Nelson, 2014	A systematic review of recommendations and guidelines for the management of osteoarthritis: The chronic osteoarthritis management initiative of U.S. bone and joint initiative	Systematic Review of Guidelines or Care Standards	Identifying, evaluating, and summarizing existing guidelines for management of symptomatic OA at the hip, knee, or hand, with the goal of determining commonalities more directly translatable to clinical practice	January 2003 - April 2013	OA knee OA hip OA hand	Only one database No search for gray lit Study selection (first step) not done in duplicate	N = 16	OARSI, AAOS, ACR, The MOVE consensus (UK rheumatologists, physiotherapists, general practitioners, experts in evidence-based medicine, geriatrics, psychologist), NCC-CC National Collaborating Centre for Chronic Conditions UK, EULAR-hand, EULAR-hip, APTA-OS American Physical Therapy Association (orthopaedic section), Dutch (Dutch physiotherapy group) , Ottawa, French Society of Physical and Rehabi…	United States, Canada, Europe, Asia	Multidisciplinary	Most (12/15) guidelines had moderate to strong recommendations for self-management programs and education as part of the management of OA	Self-management Education	Provide or refer patients to self-management programs; provide education, regular contact to promote self-care, joint protection strategies, and individualized treatment plans to patients with OA.	AGREE II: Overall score between 18-75 %.	Self-management	NA
Oral, 2022	A systematic review of clinical practice guidelines for persons with osteoarthritis. A “Best Evidence for Rehabilitation” paper to develop the WHO’s Package of Interventions for Rehabilitation	Systematic Review of Guidelines or Care Standards	To present the current availability of high-quality CPGs providing recommendations for rehabilitation for people with OA. The specific aims are to describe the interventions and related evidence available with the selected high-quality CPGs.	Feb 2009 - Feb 2019 (search end Feb 2019 and studies max 10 years old included, an updated version of one of the CPGs were replaced on July, 2019)	OA knee OA hip OA hand OA polyartricular	Very restrictive criteria for inclusion and one relevant not included because update was expected)	N = 5	OARSI, EULAR, RACGP, NICE	Europe (EULAR + NICE), Australia, International (OARSI)	Rehabilitation	All CPGs recommend patient education /self-management. The treatments designated as core are nonpharmacological and include patient education and therapeutic exercise for hand and hip/knee OA	Mixed	Recommendations for patient education/self-management: Information on OA and self-management including ergonomic principles, Information management; individualized selfmanagement strategies, Information on self-management education	Not reported for patient education. "The evidence of the recommended interventions is not strong, mostly ranging from low to moderate quality"	NA	NA
Tittlemier, 2021	Quality and content analysis of clinical practice guidelines which include nonpharmacological interventions for knee osteoarthritis	Systematic Review of Guidelines or Care Standards	To assess the quality of CPGs for people with knee OA. Specifically we wanted to; (a) identify newly developed or updated CPGs (2014-2019) for people with knee OA, (b) evaluate the quality of the CPGs using the AGREE II instrument29 and differentiate between high and low quality CPGs, and (c) analyze and summarize the content within the CPGs specific to the nonpharmacological recommendations	Jan 2014 - Jan 2019	Knee OA	No pre-registered protocol Study selection not in duplicate Data extraction not in duplicate Monodisciplinary working group	N = 10	European league Against Rheumatism National Institute for Health and Care Excellence Osteoarthritis Research Society International Ottawa panel Pan-American League of Associations for Rheumatology Turkish League Against Rheumatism Royal Australian College of General Practitioners Department of Veterans Affairs/Department of Defencet	Europe, UK, US, Canada, Latin America, Turkey, Australia	Non-pharmacological	Education was a core nonpharmacological intervention recommended by several CPGs	Three guidelines promoted self-management strategies. No additional information about educational approach.	NA	6 CPGs considered high quality	Information about OA Benefits of exercises Lifestyle modifications Treatment goals OA misconceptions.	NA
Wong, 2017	Clinical practice guidelines for the noninvasive management of low back pain: A systematic review by the Ontario Protocol for Traffic Injury Management (OPTIMa) Collaboration	Systematic Review of Guidelines or Care Standards	To review clinical practice guidelines, programmes of care, and treatment protocols to identify effective conservative (noninvasive) interventions for the management of acute and chronic low back pain.	January 2005 - April 2014	LBP	No oncerns. Data extraction not done in duplicate, but checked by second reviewer	N = 13	Oregon Health Authority, NICE, North American Spine Society, COST B13 Working Group, Alberta, American Pain Society, American College of Physicians and the American Pain Society, Belgian Health Care Knowledge Centre, Scottish Intercollegiate Guidelines Network, Ottawa Panel, American Physical Therapy Association, Philippine Academy of Rehabilitation Medicine.	US, UK, Europe, Canada, Belgien, Skotland, Filippinerne	Multidisciplinary	Patient education recommended by all guidelines (8 high-quality guidelines)	Mixed	Education including advice and information promoting self-management, evidence-based information on expected course and effective self-care options, brief educational interventions for short-term improvement, and advice to stay active or make an early return to activities as tolerated + Multimodal rehabilitation that included physical and psychological interventions (e.g., cognitive/behavioural a…	AGREE II - 10 CPGs of high quality	Self-management Coping physical and mental	NA
