# Supplementary material for: Patient education for chronic musculoskeletal pain: a scoping review of recommendations, effectiveness, and educational content
Source: Chiropr Man Therap. 2026 Jan 2;34:3. doi: 10.1186/s12998-025-00614-y (PMC12865995; doi:10.1186/s12998-025-00614-y)
Supplement: Supplementary file 5 — Supplementary Material 5 [file 12998_2025_614_MOESM5_ESM.xlsx]

## Sheet: Ark1
Data extraction from Delphi, consensus and reviews related to Tables 2 + 3
First Author and year	Title	Study Design	Study objective	Search or study period (from month, year to month, year)	Population - condition	Methodological Concerns	Number of studies	Total number of participants	Countries /regions included studies	Education approach	Individualisation	Is patient education add-on to other intervention?	Authors' summary of results or study conclusions	Reported strength or certainty of evidence	Supported educational themes / messages	Other results regarding education content from scoping reviews
Chou, 2018	Patients' perceived needs of osteoarthritis health information: A systematic scoping review.	Scoping Review	To review the existing literature regarding patients’ perceived health information needs relating to OA	January 1990 - June 2016	OA (mixed) - mainly knee and hip	No serious concerns Not pre-registered protocol No search in gray literature	n = 30	Study populations 5 to 4478	UK (Majority), Europe, North America, South-East Asia, Austrlia, Middle-East	Undefined	NA	NA	Patients are dissatisfied with the delivery of health information, as well as the content provided, particularly regarding the management options, prognosis of OA and preventive strategies.	Quality of qualitative studies was poor The quantitative studies were of low quality	Learning from others’ experiences provided hope for a better future; Wanted more information about ways to prevent post-operative complication; Patients wanted information about the origins of disease; Patients thought that practitioners were frequently not explicit enough when discussing the seriousness of the diagnosis or the value of certain drugs compared to others; Information on side effect…	Need for clear communication of health information Patients wanted clear, easy to understand information Wanted practitioners to use language they can understand. Wanted clear communication of individualised care plans Many terms used in OA are misunderstood by patients, such as “rheumatism”, “cartilage”, “rehabilitation” and “inflammation”. “Wear and tear” was considered approachable and easy to…
Chou, 2018	Patients' perceived needs of health care providers for low back pain management: a systematic scoping review.	Scoping review	To systematically examine the current literature to identify patients' perceived needs of HCPs managing LBP as reported in the existing published literature.	January 1990 - June 2016	LBP (duration undefined or mixed in most studies)	No serious concerns Not pre-registered protocol No search in gray literature	n = 43	n = 9 to 133 in included studies	UK (Majority), Europe, North America, Australia, Africa	Undefined	Yes, some: Communication style should be ecouraging and personalized to the individual "Patients needed an accurate diagnosis and considered to be an acceptable means of validating the individuals distress and contributed to improved treatment outcomes" "Both treatment and delievery of treatment to be individualized" "individually assesment and treatment"	Mixed	Patients with LBP prefer the patient-centered model and desire good communication from HCPs. They also want to be well informed and to be actively involved in their own care. The perceived challenges patients face in the management of their LBP include cost, long waiting times, and access to treatment. This calls for HCPs and policy makers to acknowledge and address these concerns. There is a nee…	The overall quality of qualitative studies was poor The quantitative studies were of low quality For both qualitative and quantitative studies, these scores reflected potential biases with recruitment strategy and data collection.	Information needs (some messages in tables only extracted once if judged to express the same content): • The need for a diagnosis and finding a cause of pain; Wanted a diagnsosis; excluding pathology important • Patients wished to find out about the problem, the prognosis, and how to prevent or manage recurrence so they commonly sought information on the Internet • Patients wanted a diagnosis for…	The need for good communication skills The need for shared decision-making, respect, and being listened to The need for empathy, understanding and confidence • Patients want information that is understandable and informative, explained in “layman's terms”
Lim, 2019	People with low back pain want clear, consistent and personalised information on prognosis, treatment options and self-management strategies: a systematic review.	Other: Named systematic review, follows guidance for scoping reviews	What health information needs are perceived by people with low back pain?	From 1990 - July 2018	LBP	No serious concerns No pre-registered protocol No search in gray lit	n = 41 (22 chronic LBP)	n = 3936	UK, Denmark, Germany, Norway, France, Switzerland, Netherlands, US, Australia, Iran, Israel, New Zealand	Undefined	Undefined	Undefined	Available data suggest that the information needs of people with low back pain are centred around their desire for a diagnosis, potentially contributing to expectations for and overuse of imaging. People with low back pain expressed a strong desire for clear, consistent and personalised information on prognosis, treatment options and self-management strategies, related to healthcare and occupatio…	NA	THEMES: General information content related to LBP Diagnosis and cause/aetiology for LBP Perceived needs for imaging Prognosis, including future disability and effect on work capacity General information regarding LBP management Tailored information regarding LBP management Information regarding pain management Information regarding management of flares and preventive measures Selfmanagement stra…	Delivery: Need for high quality information (reliable, updated, evidence-based, valid, consistent) Need for health information to be delivered in a suitable tone and understandable language (open, clear, emotional support, focus on personal circumstances, avoid medical terminoly, show understanding towards patients,) Source of information (credible and trusted sources, alternative sources leading…
Debonne 2025	Accessible Patient Education Materials for Low Back Pain Rarely Meet People's Information Needs: A Scoping Review	Scoping review	To (1) map the content of patient education materials accessible in the scientific literature for people living with non-specific low back pain, (2) identify gaps between the content of these education materials and the information needs of this population, and (3) to report information on the accessibility, equity, diversity, and inclusivity of these materials.	Inception to August 2024	LBP	No serious concerns List of excluded studies not provided.	n = 23	NA	Australia, Brazil, France, United Kingdom, the United States of America	Any	Patient education materials. Materials adressed disease knowledge, pain management, reducing use of analgesics, imaging, ergonomics, tratment decision making,	Delivery modes: Slideshow, booklet, website, Leaflet, video, poster	We identified 41 accessible patient education materials (PEMs) for people living with non-specific low back pain. Only one addressed all identified information needs of this population. To improve the relevance and usability of PEMs, both active stakeholder involvement and open access to materials are essential. Future development should prioritise co-design approaches, transparency in reporting …			The main topics addressed in these 41 PEMs were: (1) understanding pain, including definitions, distinguishing between acute and chronic forms, and explained pain's biological functions; (2) imaging and diagnostic tests, discussing necessity and risks associated with imaging; (3) physical activity and exercise, presenting recommendations, benefits, and exercise plans; (4) non-pharmacological pain…
First Author and year	Title	Study Design	Study objective	Search or study period (from month, year to month, year)	Population - condition	Methodological Concerns	Number of panellists first round Number of panellists last round	Professional backgrounds of experts	Number of iterations	Approach to eduation recommended	Recommendations to individualise?	Themes	Message recommended	Other recommendations regarding patient education
Ciolan 2025	Perceived factors influencing the success of pain neuroscience education in chronic musculoskeletal pain: a meta-synthesis of qualitative studies	Meta-synthesis of qualitative studies	To synthesise qualitative evidence concerning the experience of PNE in individuals with chronic MSK pain through a meta-synthesis of qualitative studies to highlight factors influ_x0002_encing the success of PNE	2002 to April 2023	Chronic MSK pain - mixed	No serious concerns. Not pre-registered. No search in grey literature.	NA. 9 articles included, 181 participants	Patients with MSK pain	NA	PNE	NA	Analytical theme 1 – efficient communication of information: “Relationship and Communication,” “Delivery Methods” and “Relevant Content and Topic. Analytical theme 2 – emotional support and well-being: "Emotions and Feelings.” Analytical theme 3 – empowerment promotion: “Reconceptualisation of the Pain Mechanisms” and “Beliefs, Mindset and Coping Strategies.”	NA	Three main dimensions: "effective communication and rapport between healthcare professionals and individuals with chronic MSK pain, the emotional and personal aspects of the individual, and empowerment capacity. These dimensions underscored the need for tailored treatments that consider individuals’ emotional well-being to promote empowerment."
Thompson, 2021	Rethinking pain education from the perspectives of people experiencing pain: a meta-ethnography to inform physiotherapy training	Other (meta etnography) NOTE data extracted under Delphi studies even though the study does not really fit in	To develop new conceptual understanding of patients' needs when accessing physiotherapy for pain management. The concepts were viewed through an educational lens to create a patient needs-based model to inform physiotherapy training (abstract). To develop concepts that help understand patients’ needs when accessing physiotherapy because they are experiencing musculoskeletal pain, to inform pain e…	Until January 2018	Chronic MSK pain - mixed	Our template NA. The study explains their method thorough and follows it (meta-ethnography as described originally by Noblit and Hare) Not pre-registered protocol	NA. More than 300 patients and 1259 statements	Patients with MSK pain	NA	Undefined	Yes, communication and healthcare systems is not 'one-size' approaches. Communication played a role in participants perceiving that treatment was individualised to their needs. Listening, understanding and getting to know the patient, and allowing the patient to explain their problem and to question the physiotherapist were recurrently cited in relation to this dimension.	Other: 12 themes in 6 categories where category 2+3 has content about patient education 1. People in pain are individuals: participants want to be listened to, believed and enabled to actively participate in a two-way consultation. Participants want to be listened to, believed and enabled to actively participate in a two-way consultation 2. What does pain mean?: information is critical to help pe…		Findings from this meta-ethnography elicit important concepts from patient experience to inform the development of future pain education in preregistration physiotherapy training. This patient needs-based approach aligns to many concepts of ‘patient centredness’ in physiotherapy.
French, 2015	What do people with knee or hip osteoarthritis need to know? An international consensus list of essential statements for osteoarthritis	Consensus process w/ Review of CPGs and Delphi	To establish, by international expert and consumer consensus, a list of essential key messages for people with hip and/or knee osteoarthritis in order to facilitate improved quality of patient information. The study aimed to convey the messages in consumer-accepted plain language and rank them in order of importance.	2008 - November 2012	Hip OA + Knee OA	No serious concerns	First round Total: N = 60 n = 7 clinicians; n= 19 researchers; n = 25 researcher and clinicians; n = 9 consumers. Last round completed by 43 experts + 8 consumers (85%)	GP, Rheumatologists, Orthopedic surgeons, physiotherapists Panellist country: Australia, Denmark, Sweden, UK, Franc, Netherlands, Germany, Israel, Italy, New Zealand, Norway	3	Undefined	NA	Disease knowledge Principles of management Exercise, physical activity and weight loss Drugs Surgery	Nondrug treatments have similar benefits for your osteoarthritis symptoms to pain relieving drugs, but with very few adverse side effects; Actively taking part in self-management programs could benefit your osteoarthritis; Treatment interventions and lifestyle changes for your osteoarthritis should be individualized and include long- and short-term goals These should be reviewed regularly with yo…
French, 2019	Essential key messages about diagnosis, imaging, and self-care for people with low back pain: a modified Delphi study of consumer and expert opinions	Delphi study	To produce robust and current non–treatment-related messages by getting experts and consumers to rate their importance. The primary aim of this study was to establish, by international expert and consumer consensus, a list of the most important consumer-oriented key messages about low back pain expressed in language understandable to consumers. A secondary aim was to identify and compare the rank…	July 2013 - October 2018	LBP	No serious conserns	First round Total: 38 Researchers: 33 experts Patients:(consumers) 5 ---- Last round 82% of experts and 100% of consumers completed round 2.	16 Physiotherapists 8 Medical doctor 3 Chiropractors 3 other (osteopaths, exercise physiologits or pharmacist) 3 NA	6: 2 Delphi rounds, consumer feedback, 2 ranking rounds including survey	Undefined	No	Cause / Disease Knowledge Prognosis Coping - general Coping strategies - physical Coping strategies - mental Health care options Other self-management options Workplace / Return to work	A total of 30, see Table 3: Stay active: When you have back pain, staying active is important. You need to pace yourself to return to your usual activities; When you have back pain, carry on with normal activities as far as possible; Staying active helps prevent long-term back problems; Bed rest for more than a day or 2 is not good; Do not take back pain lying down Red flag identification: You sh…
