# Supplementary material for: Patient education for chronic musculoskeletal pain: a scoping review of recommendations, effectiveness, and educational content
Source: Chiropr Man Therap. 2026 Jan 2;34:3. doi: 10.1186/s12998-025-00614-y (PMC12865995; doi:10.1186/s12998-025-00614-y)
Supplement: Supplementary file 6 — Supplementary Material 6 [file 12998_2025_614_MOESM6_ESM.xlsx]

## Sheet: Sheet1
Authors	Title	Year	Journal
	Aim out of scope
Mazzei, D R; Ademola, A; Abbott, J H; Sajobi, T; Hildebrand, K; Marshall, D A	Are education, exercise and diet interventions a cost-effective treatment to manage hip and knee osteoarthritis? A systematic review.	2021	Osteoarthritis and cartilage
Ferreira, Ricardo Maia; Martins, Pedro Nunes; Goncalves, Rui Soles	Non-pharmacological and non-surgical interventions to manage patients with knee osteoarthritis: An umbrella review 5-year update.	2024	Osteoarthritis and cartilage open
Van Oirschot, Garett; Pomphrey, Amanda; Dunne, Caoimhe; Murphy, Kate; Blood, Karina; Doherty, Cailbhe	An Evaluation of the Design of Multimedia Patient Education Materials in Musculoskeletal Health Care: Systematic Review.	2024	JMIR rehabilitation and assistive technologies
Kirby, Edward; MacMillan, Andrew; Brinkley, Andrew; X W Liew, Bernard; Bateman, Andrew	Evaluating musculoskeletal imaging communication interventions using behavioural science: a scoping review using the COM-B model.	2025	BMJ open
Martinez-Calderon, Javier; Flores-Cortes, Mar; Morales-Asencio, Jose Miguel; Pineda-Galan, Consolacion; Garcia-Rios, Maria Carmen; Torrontegui-Duarte, Marcelino; Luque-Suarez, Alejandro	Is it Possible to Reduce Pain-Related Fear in Individuals with Knee Osteoarthritis? a Systematic Review of Randomised Clinical Trials.	2023	Physiotherapy theory and practice
Conen, Robin; Mueller, Steffen; Tibubos, Ana Nanette	Integration of Conventional and Virtual Reality Approaches in Augmented Reality for Theory-Based Psychoeducational Intervention Design for Chronic Low Back Pain: Scoping Review.	2025	Interactive journal of medical research
Cho, Hannah; You, Sang Bin; Hodgson, Nancy; Massimo, Lauren; Demiris, George	Characteristics of telehealth interventions for adult patients with chronic pain and family care partners.	2024	Telemedicine and e-Health
Tousignant-Laflamme Y.; Longtin C.; Coutu M.-F.; Gaudreault N.; Kairy D.; Nastasia I.; Leonard G.	What are the essential components of a self-management program designed to help workers with chronic low back pain stay at work? A mapping review	2022	European Journal of Physiotherapy
Rajan, Pavithra; Hiller, Claire; Lin, Jianhua; Refshauge, Kathryn; Lincoln, Michelle; Leaver, Andrew	Community-based interventions for chronic musculoskeletal health conditions in rural and remote populations: A systematic review.	2021	Health & social care in the community
Andrews-Cooper I.N.; Kozachik S.L.	How Patient Education Influences Utilization of Nonpharmacological Modalities for Persistent Pain Management: An Integrative Review	2020	Pain management nursing : official journal of the American Society of Pain Management Nurses
Ziegler, Anna-Marie; Minkalis, Amy L; Langdon, Emma Rae; Vining, Robert	Learning the neurobiology of pain: A scoping review of pain education from an instructional design perspective.	2022	Patient education and counseling
Sterling, Joanna; Maujean, Annick; Sterling, Michele	Information needs of patients with whiplash associated disorders: A Delphi study of patient beliefs.	2018	Musculoskeletal science & practice
	Conference abstract
McKenzie B.; Ferreira G.; Haas R.; Gorelik A.; Cyril S.; Han J.X.; Gilbert S.; Maher C.; Buchbinder R.	ASSESSING AGREEMENT BETWEEN HIGH-QUALITY CLINICAL PRACTICE GUIDELINES FOR LOW BACK PAIN: A SYSTEMATIC REVIEW	2023	Internal Medicine Journal
Spiker L.; Walston Z.; Pruszynski P.; Wronsky M.; Lettner A.	Delivery Methods and Dosage of Pain Neuroscience Education, Cognitive Behavioral Therapy, and Mindfulness	2019	Archives of Physical Medicine and Rehabilitation
Sotthivej W.; Chou L.; Seneviwickrama M.; Sullivan K.; Cicuttini F.; Wluka A.	Systematic scoping review-Update of patient's perceived needs of osteoarthritis health information (2015-9)	2020	Internal Medicine Journal
Goff A.; de Oliveira Silva D.; Merolli M.; Bell E.; Crossley K.; Barton C.	Patient education for knee osteoarthritis systematic review and meta-analysis	2021	Osteoarthritis and Cartilage
Martin-Perez S.; Vazquez-Bernal A.; Anatriello S.; Pilato F.P.; Montano-Ocana J.; Sosa-Reina; Lopez Lopez A.; Alonso-Perez J.L.	Does pain neuroscience education improve pain-related psychological disorders on chronic spinal pain?	2022	Pain Practice
Barton C.; Bell E.; Crossley K.; de Oliveira Silva D.; Ezzat A.; Goff A.; O'Halloran P.	Most knee osteoarthritis education interventions in published trials lack clarity, comprehensiveness, and robust development - ancillary analysis of a systematic review	2021	Journal of Science and Medicine in Sport
Lehman D.; Bryant A.; Gamper J.; McCallum J.; Wilson W.	Therapeutic neuroscience education for treatment of chronic pain: A systematic review	2017	Archives of Physical Medicine and Rehabilitation
Barton C.; De Oliveira Silva D.; Ezzat A.; Pazzinatto M.; Goff A.	'My Knee': Co-design of a web-based education and self-management toolkit for people with knee osteoarthritis	2022	Journal of Science and Medicine in Sport
Wang E.; Rodrigues I.; Li L.	Effect of Tailored Self-Management Interventions on Health Outcomes in Individuals with Chronic Musculoskeletal Conditions	2022	Arthritis and Rheumatology
Keller A.; Ray M.; Baugher T.	PNE - Lots Of Talk, Superficial Results	2023	Journal of Pain
Norman S.; Mat S.	THE EFFECT OF PAIN COPING TRAINING ON RESILIENCY AND QUALITY OF LIFE-RELATED OUTCOMES AMONG INDIVIDUALS WITH OSTEOARTHRITIS: A SYSTEMATIC REVIEW	2023	Aging Clinical and Experimental Research
Jones C.; Shaheed C.A.; Ferreira G.; Kharel P.; Christine Lin C.-W.; Maher C.	Systematic review and meta-analysis of the effectiveness of advice and education for the management of non-specific spinal pain	2021	Internal Medicine Journal
Buchbinder R.; Michael Y.; Cohen M.; March L.; Herkes R.; Buchan H.; Page M.; Carter D.; MacDonald A.	Development of the osteoarthritis of the knee clinical care standard for clinicians and consumers	2017	Internal Medicine Journal
Wood L.; Hendrick P.; Quraishi N.	Effectiveness of pain neuroscience education in patients with low back pain managed conservatively and in those undergoing lumbar spinal surgery: A current review of literature	2016	Manual Therapy
Louisa C.; Lisa E.; Maheeka S.; Flavia C.; Kaye L.; Andrew T.; Yuanyuan W.; Andrew B.; Anita W.	Systematic review of consumers' perceived needs of osteoarthritis health information	2016	Internal Medicine Journal
Eleryan N.; Sparkes V.; Hemming R.; Sheeran L.	The Effect of Self-management Interventions on Musculoskeletal Disorders in Musicians: A Scoping Review	2024	Physiotherapy (United Kingdom)
Bertoni G.; Ciolan F.; Crestani M.; Falsiroli Maistrello L.; Coppola I.; Rossettini G.; Battista S.	HPR FACTORS INFLUENCING THE SUCCESS OF PAIN NEUROSCIENCE EDUCATION IN CHRONIC MUSCULOSKELETAL PAIN: A SYSTEMATIC REVIEW AND THEMATIC SYNTHESIS OF QUALITATIVE STUDIES	2024	Annals of the Rheumatic Diseases
McColm S.; Ackerman P.; Graham V.; Hamilton D.	Consistency of advice for the conservative management of knee osteoarthritis across international clinical practice guidelines	2025	Physiotherapy (United Kingdom)
Brosseau L.; Toupin-April K.; Paterson G.; De Angelis G.; Loew L.	The non pharmacological management of osteoarthritis & rheumatoid arthritis	2014	Journal of Rheumatology
Hodges P.; Nielsen A.; French S.	Key messages for patients with low back pain: Expert and consumer opinion	2015	Physiotherapy (United Kingdom)
Ainpradub K.; Sitthipornvorakul E.; Janwantanakul P.; Van Der Beek A.J.	Effect of education on non-specific neck and low back pain: A systematic review of randomized controlled trials	2015	Physiotherapy (United Kingdom)
Ali S.A.; Kokorelias K.; Kloseck M.	Community vs. self-management of osteoarthritis: What does the evidence tell us?	2016	Osteoporosis International
Chou L.; Ellis L.; Seneviwickrama K.L.; Cicuttini F.M.; Lasserre K.; Teichtahl A.J.; Wang Y.; Briggs A.M.; Wluka A.E.	Systematic review of consumers' perceived needs of osteoarthritis health information	2016	Osteoarthritis and Cartilage
Geurts J.; Willems P.; Kleijnen J.; Dirksen C.	Patient expectations for chronic pain management: A systematic review	2016	Pain Practice
Overman C.L.	The benefits of prompt pain management in inflammatory arthritis and osteoarthritis. A systematic literature review	2016	Annals of the Rheumatic Diseases
Lim Y.Z.; Seneviwickrama M.; Cicuttini F.M.; Urquhart D.; Wluka A.E.	Systematic review of consumer perceived health information needs regarding back pain	2016	Annals of the Rheumatic Diseases
Gomes L.A.; Rodrigues A.M.; Van Der Windt D.; Pires D.; Afreixo V.; Canhao H.; Cruz E.B.	Minimal intervention of patient education is not that minimal for low back pain management: a systematic review with meta-analysis	2023	Portuguese Journal of Public Health
Kathryn C.; Maheeka S.; Flavia C.; Anita W.	Patient perceived health information needs in neck pain: A review of the literature	2016	Internal Medicine Journal
Yuan L.; Maheeka S.; Cicuttini F.M.; Urquhart D.M.; Wluka A.E.	Systematic review of consumer perceived health information needs regarding back pain	2016	Internal Medicine Journal
Wood L.; Hendrick P.; Quraishi N.	A systematic review of pain and disability outcomes of pain neuroscience education (PNE) in the management of chronic low back pain	2016	Spine Journal
Mehta S.P.; Donachy B.; White T.; Keinath C.	A SYSTEMATIC REVIEW OF CLINICAL PRACTICE GUIDELINES FOR PHYSICAL THERAPY MANAGEMENT OF OSTEOARTHRITIS OF THE HIP OR KNEE	2024	Osteoarthritis and Cartilage
Vekiou S.; Fyrfiris N.; Sotiropoulos S.; Georgoudis G.; Tsaroucha A.	IS THERE A ROLE FOR PAIN NEUROSCIENCE EDUCATION IN THE MANAGEMENT OF CHRONIC PAIN PATIENTS? A SYSTEMATIC REVIEW OF THE LITERATURE	2022	Regional Anesthesia and Pain Medicine
	No separate information on education content or effects
Corp N.; Mansell G.; Stynes S.; Wynne-Jones G.; Morso L.; Hill J.C.; van der Windt D.A.	Evidence-based treatment recommendations for neck and low back pain across Europe: A systematic review of guidelines	2021	European Journal of Pain (United Kingdom)
Goldsmith, Robert; Rudd, Sarah; Harding, Sam	Self-management interventions for adults with chronic lumbar radicular pain: A scoping review.	2025	Musculoskeletal science & practice
Khorami A.K.; Oliveira C.B.; Maher C.G.; Bindels P.J.E.; Machado G.C.; Pinto R.Z.; Koes B.W.; Chiarotto A.	Recommendations for diagnosis and treatment of lumbosacral radicular pain: A systematic review of clinical practice guidelines	2021	Journal of Clinical Medicine
Barton, Christian John; Lack, Simon; Hemmings, Steph; Tufail, Saad; Morrissey, Dylan	The 'Best Practice Guide to Conservative Management of Patellofemoral Pain': incorporating level 1 evidence with expert clinical reasoning.	2015	British journal of sports medicine
O'Leary, Shaun; Gale, Janette; Volker, Glen; Kuipers, Pim; Dalton, Megan; McPhail, Steven	Fostering patient uptake of recommended health services and self-management strategies for musculoskeletal conditions: A Delphi study of clinician attributes.	2020	Musculoskeletal care
Thoomes, Erik; Thoomes-de Graaf, Marloes; Cleland, Joshua A; Gallina, Alessio; Falla, Deborah	Timing of Evidence-Based Nonsurgical Interventions as Part of Multimodal Treatment Guidelines for the Management of Cervical Radiculopathy: A Delphi Study.	2022	Physical therapy
Wallis, Jason A; Roddy, Leanne; Bottrell, Judy; Parslow, Sue; Taylor, Nicholas F	A Systematic Review of Clinical Practice Guidelines for Physical Therapist Management of Patellofemoral Pain.	2021	Physical therapy
Wiles L.K.; Hibbert P.D.; Stephens J.H.; Molloy C.; Maher C.G.; Buchbinder R.; Moseley G.; O'Sullivan P.B.; Lin I.; Briggs A.M.; Slater H.; Harris I.A.; Jan S.; Dwyer A.; Fallon K.; Hogg M.; Fried K.; Needs C.; Casey P.; Dabestani R.; Kay D.; Braithwaite J.; Runciman W.B.	What Constitutes ''Appropriate Care'' for Low Back Pain?	2022	Spine
Liegl, G; Boeckle, M; Leitner, A; Pieh, C	A meta-analytic review of brief guided self-help education for chronic pain.	2016	European journal of pain (London, England)
Ferlito, Rosario; Blatti, Chiara; Lucenti, Ludovico; Boscarino, Umberto; Sapienza, Marco; Pavone, Vito; Testa, Gianluca	Pain Education in the Management of Patients with Chronic Low Back Pain: A Systematic Review.	2022	Journal of functional morphology and kinesiology
Chhabra, Harvinder S; Tamai, Koji; Alsebayel, Hana; AlEissa, Sami; Alqahtani, Yahya; Arand, Markus; Basu, Saumyajit; Blattert, Thomas R; Bussieres, Andre; Campello, Marco; Costanzo, Giuseppe; Cote, Pierre; Darwano, Bambang; Franke, Jorg; Garg, Bhavuk; Hasan, Rumaisah; Ito, Manabu; Kamra, Komal; Kandziora, Frank; Kassim, Nishad; Kato, So; Lahey, Donna; Mehta, Ketna; Menezes, Cristiano M; Muehlbaue…	SPINE20 recommendations 2023: One Earth, one family, one future WITHOUT spine DISABILITY.	2023	Brain & spine
de Oliveira Lima, Livia; Saragiotto, Bruno T; Costa, Leonardo Oliveira Pena; Nogueira, Leandro Calazans; Meziat-Filho, Ney; Reis, Felipe J J	Self-Guided Web-Based Pain Education for People With Musculoskeletal Pain: A Systematic Review and Meta-Analysis.	2021	Physical therapy
Larmer, Peter J; Reay, Nicholas D; Aubert, Elizabeth R; Kersten, Paula	Systematic review of guidelines for the physical management of osteoarthritis.	2014	Archives of physical medicine and rehabilitation
Brosseau, Lucie; Rahman, Prinon; Toupin-April, Karine; Poitras, Stephane; King, Judy; De Angelis, Gino; Loew, Laurianne; Casimiro, Lynn; Paterson, Gail; McEwan, Jessica	A systematic critical appraisal for non-pharmacological management of osteoarthritis using the appraisal of guidelines research and evaluation II instrument.	2014	PloS one
Bailly, Florian; Trouvin, Anne-Priscille; Bercier, Sandrine; Dadoun, Sabrina; Deneuville, Jean-Philippe; Faguer, Rogatien; Fassier, Jean-Baptiste; Koleck, MichA le; Lassalle, Louis; Le Vraux, Thomas; Brigitte, Liesse; Petitprez, Karine; Ramond-Roquin, Aline; Renard, Jean-FranA Ois; Roren, Alexandra; Rozenberg, Sylvie; Sebire, Catherine; Vuides, Gilles; Rannou, FranA Ois; Audrey, Petit	Clinical guidelines and care pathway for management of low back pain with or without radicular pain.	2021	Joint bone spine
	Results not separately for MSK
Geneen, Louise J; Martin, Denis J; Adams, Nicola; Clarke, Clare; Dunbar, Martin; Jones, Derek; McNamee, Paul; Schofield, Pat; Smith, Blair H	Effects of education to facilitate knowledge about chronic pain for adults: a systematic review with meta-analysis.	2015	Systematic reviews
	Specific minority group
Mukhtar, Naziru Bashir; Meeus, Mira; Gursen, Ceren; Mohammed, Jibril; Dewitte, Vincent; Cagnie, Barbara	Development of culturally sensitive pain neuroscience education materials for Hausa-speaking patients with chronic spinal pain: A modified Delphi study.	2021	PloS one
Orhan, Ceren; Cagnie, Barbara; Favoreel, An; Van Looveren, Eveline; Akel, Umit; Mukhtar, Naziru Bashir; De Meulemeester, Kayleigh; Pas, Roselien; Lenoir, Dorine; Meeus, Mira	Development of culturally sensitive Pain Neuroscience Education for first-generation Turkish patients with chronic pain: A modified Delphi study.	2019	Musculoskeletal science & practice
Kovacs, Francisco M; Burgos-Alonso, Natalia; Martin-Nogueras, Ana Maria; Seco-Calvo, Jesus	The Efficacy and Effectiveness of Education for Preventing and Treating Non-Specific Low Back Pain in the Hispanic Cultural Setting: A Systematic Review.	2022	International journal of environmental research and public health
	Wrong comparator
Marris, Danielle; Theophanous, Kyriakos; Cabezon, Pablo; Dunlap, Zachary; Donaldson, Megan	The impact of combining pain education strategies with physical therapy interventions for patients with chronic pain: A systematic review and meta-analysis of randomized controlled trials.	2021	Physiotherapy theory and practice
	Wrong intervention
Mapinduzi, Jean; Ndacayisaba, Gerard; Verbrugghe, Jonas; Timmermans, Annick; Kossi, Oyene; Bonnechere, Bruno	Effectiveness of mHealth Interventions to Improve Pain Intensity and Functional Disability in Individuals With Hip or Knee Osteoarthritis: A Systematic Review and Meta-analysis.	2025	Archives of physical medicine and rehabilitation
Valenza-Pena, Geraldine; Martin-Nunez, Javier; Heredia-Ciuro, Alejandro; Navas-Otero, Alba; Lopez-Lopez, Laura; Valenza, Marie Carmen; Cabrera-Martos, Irene	Effectiveness of Self-Care Education for Chronic Neck Pain: A Systematic Review and Meta-Analysis.	2023	Healthcare (Basel, Switzerland)
Saueressig, Tobias; Owen, Patrick J; Pedder, Hugo; Arora, Nitin Kumar; Simons, Marieke; Kaczorowski, Svenja; Miller, Clint T; Donath, Lars; Belavy, Daniel L	Boosting treatment outcomes via the patient-practitioner relationship, treatment-beliefs or therapeutic setting. A systematic review with meta-analysis of contextual effects in chronic musculoskeletal pain.	2024	The Journal of orthopaedic and sports physical therapy
Haas, Matthieu; Boiche, Julie; Chevance, Guillaume; Latrille, Christophe; Brusseau, Mathis; Courbis, Anne-Lise; Dupeyron, Arnaud	Motivation toward physical activity in patients with chronic musculoskeletal disorders: a meta-analysis of the efficacy of behavioural interventions.	2024	Scientific reports
Krenn, Cornelia; Horvath, Karl; Jeitler, Klaus; Zipp, Carolin; Siebenhofer-Kroitzsch, Andrea; Semlitsch, Thomas	Management of non-specific low back pain in primary care - A systematic overview of recommendations from international evidence-based guidelines.	2020	Primary health care research & development
Sharpe, Louise; Jones, Emma; Ashton-James, Claire E; Nicholas, Michael K; Refshauge, Kathryn	Necessary components of psychological treatment in pain management programs: A Delphi study.	2020	European journal of pain (London, England)
Prior J.L.; Vesentini G.; Michell De Gregorio J.A.; Ferreira P.H.; Hunter D.J.; Ferreira M.L.	Health coaching for low back pain and hip and knee osteoarthritis: A systematic review with meta-analysis	2023	Pain Medicine (United States)
Phelps, Tim; Gilby, Jonathan; Hosking, Joanne; Gill, Jonathon	Psychological Interventions Added to Standard Care Improve Pain and Function Outcomes in Knee Osteoarthritis: A Systematic Review and Meta-Analysis.	2025	Musculoskeletal care
Ali S.A.; Kokorelias K.M.; Macdermid J.C.; Kloseck M.	Education and Social Support as Key Factors in Osteoarthritis Management Programs: A Scoping Review	2018	Arthritis
Shiri R.; Coggon D.; Falah-Hassani K.	Exercise for the Prevention of Low Back Pain: Systematic Review and Meta-Analysis of Controlled Trials	2018	American Journal of Epidemiology
Holden M.A.; Nicolson P.J.A.; Thomas M.J.; Corp N.; Hinman R.S.; Bennell K.L.	Osteoarthritis year in review 2022: rehabilitation	2023	Osteoarthritis and Cartilage
Nascimento P.R.C.D.; Costa L.O.P.; Araujo A.C.; Poitras S.; Bilodeau M.	Effectiveness of interventions for non-specific low back pain in older adults. A systematic review and meta-analysis	2019	Physiotherapy (United Kingdom)
Anonymous	Structured Education and Neuromuscular Exercise Program for Hip and/or Knee Osteoarthritis: A Health Technology Assessment.	2018	Ontario health technology assessment series
Gong, Chan; Shan, Hao; Sun, Yuxue; Zheng, Jiewen; Zhu, Chenchen; Zhong, Weiquan; Guo, Jiabao; Chen, Binglin	Social support as a key factor in chronic pain management programs: A scoping review.	2024	Current Psychology: A Journal for Diverse Perspectives on Diverse Psychological Issues
Baez, Shelby; Hoch, Matthew C; Hoch, Johanna M	Evaluation of Cognitive Behavioral Interventions and Psychoeducation Implemented by Rehabilitation Specialists to Treat Fear-Avoidance Beliefs in Patients With Low Back Pain: A Systematic Review.	2018	Archives of physical medicine and rehabilitation
Xie, Xiaotong; Wang, Hui; Gao, Xue; Chen, Hualiang; Zhou, Lingjun	Efficacy of mHealth in Patients With Chronic Neck Pain: A Systematic Review and Meta-Analysis.	2025	Pain management nursing : official journal of the American Society of Pain Management Nurses
Gron, S; Johansson, M; Schiphof, D; Koes, B; Kongsted, A	Do self-management supportive interventions reduce healthcare utilization for people with musculoskeletal pain conditions?-A systematic review.	2025	Public Health
Barbari, Valerio; Storari, Lorenzo; Ciuro, Aldo; Testa, Marco	Effectiveness of communicative and educative strategies in chronic low back pain patients: A systematic review.	2020	Patient education and counseling
	Wrong language
Roesner, Adrian; Zerritsch, Isabella; Schafer, Axel	[Patient education for acute low back pain : Contents of pain education in patients with acute non-specific low back pain - a scoping review].	2022	Schmerz (Berlin, Germany)
Cuenda-Gago, J D; Espejo-Antunez, L	[Effectiveness of education based on neuroscience in the treatment of musculoskeletal chronic pain].	2017	Revista de neurologia
Angel Garcia D.; Martinez Nicolas I.; Saturno Hernandez P.J.; Lopez Soriano F.	Clinical approach to chronic lumbar pain: A systematic review of recommendations included in existing practice guidelines	2015	Anales del Sistema Sanitario de Navarra
	Wrong patient population
Ram, Adrian; Booth, John; Thom, Jeanette M; Gibbs, Mitchell T; Jones, Matthew D	Are Improvements in Pain Neurophysiology Knowledge Following Pain Science Education Associated With Improved Outcomes in People With Chronic Pain?: A Systematic Review and Meta-analysis.	2023	The Clinical journal of pain
Chi-Lun-Chiao, Alan; Chehata, Mohammed; Broeker, Kenneth; Gates, Brendan; Ledbetter, Leila; Cook, Chad; Ahern, Malene; Rhon, Daniel I; Garcia, Alessandra N	Patients' perceptions with musculoskeletal disorders regarding their experience with healthcare providers and health services: an overview of reviews.	2020	Archives of physiotherapy
Deshpande, Nikita; Wu, Meng; Kelly, Colleen; Woodrick, Nicole; Werner, Debra A; Volerman, Anna; Press, Valerie G	Video-Based Educational Interventions for Patients With Chronic Illnesses: Systematic Review.	2023	Journal of medical Internet research
Mazurenko, Olena; O'Brien, Emer; Beug, Anna; Smith, Susan M; McCarthy, Caroline	Recommendations for managing adults with chronic non-cancer pain in primary care: A systematic clinical guideline review.	2025	Journal of evaluation in clinical practice
Piano, Leonardo; Ritorto, Valentina; Vigna, Irene; Trucco, Marco; Lee, Hopin; Chiarotto, Alessandro	Individual Patient Education for Managing Acute and/or Subacute Low Back Pain: Little Additional Benefit for Pain and Function Compared to Placebo. A Systematic Review With Meta-analysis of Randomized Controlled Trials.	2022	The Journal of orthopaedic and sports physical therapy
Mardon, Amelia K; Leake, Hayley B; Szeto, Kimberley; Moseley, G Lorimer; Chalmers, K Jane	Recommendations for patient education in the management of persistent pelvic pain: a systematic review of clinical practice guidelines.	2023	Pain
Steffens, Daniel; Maher, Chris G; Pereira, Leani S M; Stevens, Matthew L; Oliveira, Vinicius C; Chapple, Meredith; Teixeira-Salmela, Luci F; Hancock, Mark J	Prevention of Low Back Pain: A Systematic Review and Meta-analysis.	2016	JAMA internal medicine
de Oliveira Silva, Danilo; Pazzinatto, Marcella Ferraz; Rathleff, Michael Skovdal; Holden, Sinead; Bell, Emily; Azevedo, Fabio; Barton, Christian	Patient Education for Patellofemoral Pain: A Systematic Review.	2020	The Journal of orthopaedic and sports physical therapy
Joypaul, Shirdhya; Kelly, Fiona; McMillan, Sara S; King, Michelle A	Multi-disciplinary interventions for chronic pain involving education: A systematic review.	2019	PloS one
Randhawa, Kristi; Cote, Pierre; Gross, Douglas P; Wong, Jessica J; Yu, Hainan; Sutton, Deborah; Southerst, Danielle; Varatharajan, Sharanya; Mior, Silvano; Stupar, Maja; Shearer, Heather M; Lindsay, Gail M; Jacobs, Craig; Taylor-Vaisey, Anne	The effectiveness of structured patient education for the management of musculoskeletal disorders and injuries of the extremities: a systematic review by the Ontario Protocol for Traffic Injury Management (OPTIMa) Collaboration.	2015	The Journal of the Canadian Chiropractic Association
Traeger, Adrian C; Hubscher, Markus; Henschke, Nicholas; Moseley, G Lorimer; Lee, Hopin; McAuley, James H	Effect of Primary Care-Based Education on Reassurance in Patients With Acute Low Back Pain: Systematic Review and Meta-analysis.	2015	JAMA internal medicine
Hernandez-Lucas P.; Leiros-Rodriguez R.; Lopez-Barreiro J.; Garcia-Soidan J.L.	Prevention of non-specific back pain through exercise and education: A systematic review and meta-analysis	2023	Journal of back and musculoskeletal rehabilitation
Gao R.; Guo H.; Liu Y.; Shen M.; Xu L.; Yu T.; Li F.	The effects of health behaviours and beliefs based on message framing among patients with chronic diseases: A systematic review	2022	BMJ Open
Bricca A.; Jager M.; Dideriksen M.; Rasmussen H.; Nyberg M.; Pedersen J.R.; Zangger G.; Andreasson K.H.; Skou S.T.	Personalised exercise therapy and self-management support for people with multimorbidity: Development of the MOBILIZE intervention	2022	Pilot and Feasibility Studies
Sanchez-Gutierrez, Carmen; Gil-Garcia, Eugenia; Rivera-Sequeiros, Adriana; Lopez-Millan, Jose M	Effectiveness of telemedicine psychoeducational interventions for adults with non-oncological chronic disease: A systematic review.	2022	Journal of advanced nursing
Correia J.C.; Waqas A.; Assal J.-P.; Davies M.J.; Somers F.; Golay A.; Pataky Z.	Effectiveness of therapeutic patient education interventions for chronic diseases: A systematic review and meta-analyses of randomized controlled trials	2023	Frontiers in Medicine
Ainpradub, Kantheera; Sitthipornvorakul, Ekalak; Janwantanakul, Prawit; van der Beek, Allard J	Effect of education on non-specific neck and low back pain: A meta-analysis of randomized controlled trials.	2016	Manual therapy
	Wrong study design
Moseley, G Lorimer; Butler, David S	Fifteen Years of Explaining Pain: The Past, Present, and Future.	2015	The journal of pain
Buonanno P.; Marra A.; Iacovazzo C.; Vargas M.; Nappi S.; Squillacioti F.; de Siena A.U.; Servillo G.	The PATIENT Approach: A New Bundle for the Management of Chronic Pain	2023	Journal of Personalized Medicine
Allaeys, Charlotte; Arnout, Nele; Van Onsem, Stefaan; Govaers, Kris; Victor, Jan	Conservative treatment of knee osteoarthritis.	2020	Acta orthopaedica Belgica
Louw, Adriaan; Zimney, Kory; O'Hotto, Christine; Hilton, Sandra	The clinical application of teaching people about pain.	2016	Physiotherapy theory and practice
Nkhata, Loveness A; Brink, Yolandi; Ernstzen, Dawn; Louw, Quinnette A	A systematic review on self-management education campaigns for back pain.	2019	The South African journal of physiotherapy
Aabedi, Andre; Wang, Vera; Fraix, Marcel P; Agrawal, Devendra K	Psychological Treatment in the Management of Pain following Musculoskeletal Injury.	2025	Journal of orthopaedics and sports medicine
Heathcote, Lauren C; Pate, Joshua W; Park, Anna L; Leake, Hayley B; Moseley, G Lorimer; Kronman, Corey A; Fischer, Molly; Timmers, Inge; Simons, Laura E	Pain neuroscience education on YouTube.	2019	PeerJ
Barton, Christian J; Crossley, Kay M; Macri, Erin M	Should we consider changing traditional physiotherapy treatment of patellofemoral pain based on recent insights from the literature?.	2018	British journal of sports medicine
Wandner L.D.; Bloms-Funke P.; Bova G.; Domenichiello A.; Hoffmann A.; Iyengar S.; Karp B.I.; Letzen J.; Liedgens H.; Mohapatra D.P.; Nagel J.; Pelleymounter M.A.; Pogatzki-Zahn E.; Pogorzala L.; Vollert J.; Woller S.A.; Treede R.-D.	INTEGRATE-Pain: a transatlantic consortium to advance development of effective pain management	2023	Pain Medicine (United States)
Hasenbring, Monika I; Pincus, Tamar	Effective reassurance in primary care of low back pain: what messages from clinicians are most beneficial at early stages?.	2015	The Clinical journal of pain
